# Supplementary material for: syn,syn-15,17-Di-2-naphthyl­hexa­cyclo­[10.2.1.13,10.15,8.02,11.04,9]hepta­decane deuterochloro­form monosolvate
Source: Acta Crystallogr Sect E Struct Rep Online. 2009 Sep 12;65(Pt 10):o2427–8. doi: 10.1107/S160053680903565X (PMC2970454; doi:10.1107/S160053680903565X)
Supplement: Supplementary file 1 [file e-65-o2427-sup1.cif]

##############################################################################
###                                                                        ###
###        Electronic paper (Acta Crystallographica Section E)             ###
###                                                                        ###
##############################################################################
#                                                                            #
# This CIF contains the data in a paper accepted for publication in Acta     #
# Crystallographica Section E. It conforms to the requirements of Notes      #
# for Authors for Section E, and has been peer reviewed under the auspices   #
# of the IUCr Commission on Journals.                                        #
#                                                                            #
# Full details of the Crystallographic Information File format               #
# are given in the paper "The Crystallographic Information File (CIF):       #
# a New Standard Archive File for Crystallography" by S. R. Hall, F. H.      #
# Allen and I. D. Brown [Acta Cryst. (1991), A47, 655-685].                  #
#                                                                            #
# The current version of the core CIF dictionary is obtainable from          #
# ftp://ftp.iucr.org/pub/cif_core.dic. The current version number is 2.4.    #
#                                                                            #
# Software is freely available for graphical display of the structure(s) in  #
# this CIF.  For information consult the CIF home page http://www.iucr.org/  #
# cif/home.html                                                              #
#                                                                            #
# This file may be used for bona fide research purposes within the           #
# scientific community so long as proper attribution is given to the journal # 
# article from which it was obtained.                                        #
#                                                                            #
##############################################################################
                                             
data_global
_audit_creation_method     CRYSTALS_ver_12.87
_journal_date_recd_electronic     2009-08-20
_journal_date_accepted     2009-09-03
_journal_name_full     'Acta Crystallographica, Section E'
_journal_year     2009
_journal_volume     65
_journal_issue     10
_journal_page_first     o2427
_journal_page_last     o2428
_journal_paper_category     QO
_journal_coeditor_code     JJ2006
_publ_contact_author_name     'Jocelyn M. Nadeau'
_publ_contact_author_address
;
Departmentof Chemistry, Biochemistry and Physics, Marist College,
 Poughkeepsie, NY  12601, USA
;
_publ_contact_author_email     'jocelyn.nadeau@marist.edu'
_publ_contact_author_fax     '+1 845-575-3184'
_publ_contact_author_phone     '+1 845-575-3000, Ext 2224'
_publ_section_title
;\
<i>syn</i>,<i>syn</i>-15,17-Di-2-naphthylhexacyclo[10.2.1.1^3,10^.1^5,8^.0^2,\
11^.0^4,9^]heptadecane deuterochloroform monosolvate
;
loop_
    _publ_author_name
    _publ_author_address
    'DeBlase, Andrew F.'
;
Department of Chemistry, Biochemistry and Physics, Marist College,
Poughkeepsie, NY 12601, USA
;
    'Thong, Darence Ca'
;
Department of Chemistry, Biochemistry and Physics, Marist College,
Poughkeepsie, NY 12601, USA
;
    'Nadeau, Jocelyn M.'
;
Department of Chemistry, Biochemistry and Physics, Marist College,
Poughkeepsie, NY 12601, USA
;
    'Gebhart, David'
;
Olin College, Needham, MA 02492, USA
;
    'Provo, Jonathan'
;
Olin College, Needham, MA 02492, USA
;
    'Foxman, Bruce M.'
;
Department of Chemistry, MS015
Brandeis University,
Waltham, MA 02454
USA
;
data_I
_chemical_name_systematic
;\
<i>syn</i>,<i>syn</i>-15,17-Di-2-
naphthylhexacyclo[10.2.1.1^3,10^.1^5,8^.0^2,11^.0^4,9^]heptadecane
deuterochloroform monosolvate
;
_chemical_formula_moiety     'C38 H37 Cl3'
_chemical_formula_sum     'C38 H37 Cl3'
_chemical_formula_iupac     'C38 H37 Cl3'
_chemical_formula_weight     600.07
_chemical_melting_point     ?
_symmetry_cell_setting     'triclinic'
_symmetry_space_group_name_H-M     'P -1 '
_symmetry_space_group_name_Hall     '-P 1'
loop_
    _symmetry_equiv_pos_as_xyz
    'x,y,z'
    '-x,-y,-z'
_cell_length_a     6.0833(4)
_cell_length_b     14.6343(10)
_cell_length_c     16.2725(12)
_cell_angle_alpha     93.641(5)
_cell_angle_beta     94.437(4)
_cell_angle_gamma     90.770(4)
_cell_volume     1441.15(17)
_cell_formula_units_Z     2
_cell_measurement_reflns_used     4571
_cell_measurement_theta_min     3
_cell_measurement_theta_max     26
_cell_measurement_temperature     120
_exptl_crystal_description     'acicular'
_exptl_crystal_colour     colourless
_exptl_crystal_size_max     0.593
_exptl_crystal_size_mid     0.290
_exptl_crystal_size_min     0.236
_exptl_crystal_density_diffrn     1.383
_exptl_crystal_density_meas     ?
_exptl_crystal_density_method     'not measured'
_exptl_crystal_F_000     632
_exptl_absorpt_coefficient_mu     0.346
_exptl_absorpt_correction_type     multi-scan
_exptl_absorpt_process_details     '(APEX2; Bruker, 2006)'
_exptl_absorpt_correction_T_min     0.90
_exptl_absorpt_correction_T_max     0.92
_exptl_special_details     ?
_diffrn_ambient_temperature     120
_diffrn_radiation_type     'Mo K\a'
_diffrn_radiation_wavelength     0.71073
_diffrn_radiation_source     'fine-focus sealed tube'
_diffrn_radiation_monochromator     'graphite'
_diffrn_measurement_device_type     'Area'
_diffrn_measurement_device     'Bruker Kappa APEXII'
_diffrn_measurement_method     '\f and \w'
_diffrn_reflns_number     18141
_diffrn_reflns_av_R_equivalents     0.074
_diffrn_reflns_theta_min     1.395
_diffrn_reflns_theta_max     26.440
_diffrn_reflns_theta_full     25.118
_diffrn_measured_fraction_theta_max     0.988
_diffrn_measured_fraction_theta_full     0.993
_diffrn_reflns_limit_h_min     -7
_diffrn_reflns_limit_h_max     7
_diffrn_reflns_limit_k_min     -18
_diffrn_reflns_limit_k_max     18
_diffrn_reflns_limit_l_min     -20
_diffrn_reflns_limit_l_max     20
_diffrn_standards_number     0
_diffrn_standards_interval_count     ?
_diffrn_standards_interval_time     ?
_diffrn_standards_decay_%     ?
_refine_special_details
;
Refinement of <i>F</i>^2^ against ALL reflections. The weighted <i>R</i>-factor
<i>wR</i> and goodness of fit <i>S</i> are based on <i>F</i>^2^, conventional
<i>R</i>-factors <i>R</i> are based on <i>F</i>, with <i>F</i> set to zero for
negative <i>F</i>^2^. The threshold expression of <i>F</i>^2^ >
\s(<i>F</i>^2^) is used only for calculating <i>R</i>-factors(gt) <i>etc</i>.
and is not relevant to the choice of reflections for refinement.
<i>R</i>-factors based on <i>F</i>^2^ are statistically about twice as large
as those based on <i>F</i>, and <i>R</i>-factors based on ALL data will be
even larger.
;
_reflns_number_total     5889
_reflns_number_gt     4451
_reflns_threshold_expression     I>2.0\s(I)
_refine_ls_structure_factor_coef     Fsqd
_refine_ls_matrix_type     full
_refine_ls_R_factor_all     0.0762
_refine_ls_R_factor_gt     0.0580
_refine_ls_wR_factor_all     0.1623
_refine_ls_wR_factor_gt     0.1528
_refine_ls_wR_factor_ref     0.1623
_refine_ls_goodness_of_fit_ref     1.0000
_refine_ls_number_reflns     5889
_refine_ls_number_parameters     505
_refine_ls_number_restraints     0
_refine_ls_number_constraints     0
_refine_ls_hydrogen_treatment     mixed
_refine_ls_weighting_scheme     calc
_refine_ls_weighting_details
;
Method= Modified Sheldrick
w=1/[\s^2^(F^2^) + (0.09P)^2^ + 0.62P], where P=(max(Fo^2^,0) + 2Fc^2^)/3
;
_atom_sites_solution_hydrogens     geom
_atom_sites_solution_primary     direct
_atom_sites_solution_secondary     difmap
_refine_ls_shift/su_max     0.0045900
_refine_ls_shift/su_mean     1.3799690
_refine_diff_density_max     0.56
_refine_diff_density_min     -0.83
_refine_ls_extinction_method     'None'
loop_
    _atom_type_symbol
    _atom_type_scat_dispersion_real
    _atom_type_scat_dispersion_imag
    _atom_type_scat_source
    C 0.0033 0.0016 'International Tables Vol C 4.2.6.8 and 6.1.1.4'
    H 0.0000 0.0000 'International Tables Vol C 4.2.6.8 and 6.1.1.4'
    Cl 0.1484 0.1585 'International Tables Vol C 4.2.6.8 and 6.1.1.4'
_computing_data_collection     '<i>APEX2</i> (Bruker, 2006)'
_computing_cell_refinement     '<i>APEX2</i> (Bruker, 2006)'
_computing_data_reduction     '<i>APEX2</i> (Bruker, 2006)'
_computing_structure_solution     '<i>SIR92</i> (Altomare <i>et al.</i>, 1994)'
_computing_structure_refinement
;
<i>CRYSTALS</i> (Betteridge <i>et al.</i>, 2003)
;
_computing_molecular_graphics     '<i>CAMERON</i> (Watkin <i>et al.</i>, 1996)'
_computing_publication_material
                              '<i>CRYSTALS</i> (Betteridge <i>et al.</i>, 2003)'
loop_
    _atom_site_type_symbol
    _atom_site_label
    _atom_site_fract_x
    _atom_site_fract_y
    _atom_site_fract_z
    _atom_site_U_iso_or_equiv
    _atom_site_adp_type
    _atom_site_occupancy
    _atom_site_disorder_assembly
    _atom_site_disorder_group
    Cl Cl1 0.9320(6) 0.2872(2) 0.1765(2) 0.0336 Uani 0.600(10) 1 1
    Cl Cl2 1.0165(7) 0.4616(3) 0.1051(3) 0.0301 Uani 0.600(10) 1 1
    Cl Cl3 0.6094(4) 0.4332(3) 0.18090(16) 0.0440 Uani 0.600(10) 1 1
    Cl Cl4 0.9649(15) 0.2877(5) 0.1738(5) 0.0836 Uani 0.400(10) 1 2
    Cl Cl5 0.9765(16) 0.4486(6) 0.0912(6) 0.0735 Uani 0.400(10) 1 2
    Cl Cl6 0.5802(11) 0.4017(5) 0.1684(4) 0.0928 Uani 0.400(10) 1 2
    C C1 0.7151(4) 0.66524(17) 0.32622(16) 0.0234 Uani 1.0000 . .
    C C2 0.9142(4) 0.67093(17) 0.28739(15) 0.0239 Uani 1.0000 . .
    C C3 1.0658(4) 0.60376(16) 0.29452(15) 0.0219 Uani 1.0000 . .
    C C4 1.0253(4) 0.52624(16) 0.33995(14) 0.0184 Uani 1.0000 . .
    C C5 0.8249(4) 0.52025(15) 0.37930(14) 0.0179 Uani 1.0000 . .
    C C6 0.6729(4) 0.59234(16) 0.37159(15) 0.0202 Uani 1.0000 . .
    C C7 1.1743(4) 0.45312(16) 0.34613(15) 0.0201 Uani 1.0000 . .
    C C8 1.1285(4) 0.37861(16) 0.38892(14) 0.0190 Uani 1.0000 . .
    C C9 0.9303(4) 0.37194(15) 0.42908(13) 0.0162 Uani 1.0000 . .
    C C10 0.7845(4) 0.44253(16) 0.42341(14) 0.0175 Uani 1.0000 . .
    C C11 0.8895(3) 0.29369(15) 0.48275(14) 0.0159 Uani 1.0000 . .
    C C12 1.0068(4) 0.20154(15) 0.46699(14) 0.0159 Uani 1.0000 . .
    C C13 0.9271(4) 0.14916(16) 0.53826(14) 0.0194 Uani 1.0000 . .
    C C14 0.6849(4) 0.18168(16) 0.54398(14) 0.0199 Uani 1.0000 . .
    C C15 0.6560(4) 0.24780(15) 0.47487(14) 0.0167 Uani 1.0000 . .
    C C16 0.6501(3) 0.20180(14) 0.38662(13) 0.0137 Uani 1.0000 . .
    C C17 0.8948(3) 0.16819(14) 0.38136(14) 0.0143 Uani 1.0000 . .
    C C18 0.8645(3) 0.06545(15) 0.35275(13) 0.0150 Uani 1.0000 . .
    C C19 0.6558(4) 0.03744(15) 0.39369(14) 0.0166 Uani 1.0000 . .
    C C20 0.5112(4) 0.11355(15) 0.35897(13) 0.0156 Uani 1.0000 . .
    C C21 0.5351(3) 0.10019(15) 0.26463(14) 0.0152 Uani 1.0000 . .
    C C22 0.7780(3) 0.06515(14) 0.26049(13) 0.0144 Uani 1.0000 . .
    C C23 0.3984(3) 0.02792(15) 0.20792(14) 0.0158 Uani 1.0000 . .
    C C24 0.7472(4) -0.02281(15) 0.20291(14) 0.0161 Uani 1.0000 . .
    C C25 0.6271(4) -0.10214(16) 0.23961(15) 0.0181 Uani 1.0000 . .
    C C26 0.3867(4) -0.06678(16) 0.24400(16) 0.0194 Uani 1.0000 . .
    C C27 0.5594(4) 0.00657(15) 0.14019(14) 0.0158 Uani 1.0000 . .
    C C28 0.6114(4) 0.08106(15) 0.08410(14) 0.0163 Uani 1.0000 . .
    C C29 0.4645(4) 0.14835(16) 0.06462(14) 0.0191 Uani 1.0000 . .
    C C30 0.5074(4) 0.21408(15) 0.00734(14) 0.0178 Uani 1.0000 . .
    C C31 0.7088(4) 0.21017(16) -0.03175(14) 0.0187 Uani 1.0000 . .
    C C32 0.8588(4) 0.14046(16) -0.01134(15) 0.0196 Uani 1.0000 . .
    C C33 0.8119(4) 0.07889(16) 0.04453(14) 0.0190 Uani 1.0000 . .
    C C34 0.3567(4) 0.28382(17) -0.01205(16) 0.0243 Uani 1.0000 . .
    C C35 0.4032(4) 0.34658(19) -0.06702(17) 0.0305 Uani 1.0000 . .
    C C36 0.6024(4) 0.34290(18) -0.10577(16) 0.0293 Uani 1.0000 . .
    C C37 0.7516(4) 0.27660(17) -0.08869(15) 0.0239 Uani 1.0000 . .
    C C38 0.8210(7) 0.3799(3) 0.1248(3) 0.0265(13) Uiso 0.600(10) 1 1
    C C381 0.8524(14) 0.3936(6) 0.1721(7) 0.048(3) Uiso 0.400(10) 1 2
    H H11 0.607(5) 0.7098(19) 0.3195(17) 0.0275 Uiso 1.0000 . .
    H H21 0.943(4) 0.725(2) 0.2548(17) 0.0293 Uiso 1.0000 . .
    H H31 1.208(5) 0.6084(18) 0.2710(17) 0.0260 Uiso 1.0000 . .
    H H61 0.530(4) 0.5875(18) 0.4020(16) 0.0252 Uiso 1.0000 . .
    H H71 1.315(4) 0.4588(18) 0.3205(16) 0.0237 Uiso 1.0000 . .
    H H81 1.223(4) 0.3286(19) 0.3925(16) 0.0234 Uiso 1.0000 . .
    H H101 0.647(4) 0.4421(17) 0.4477(16) 0.0208 Uiso 1.0000 . .
    H H111 0.932(4) 0.3167(17) 0.5370(16) 0.0189 Uiso 1.0000 . .
    H H121 1.169(4) 0.2040(17) 0.4708(15) 0.0190 Uiso 1.0000 . .
    H H131 1.020(4) 0.1663(18) 0.5902(17) 0.0233 Uiso 1.0000 . .
    H H132 0.930(4) 0.0838(19) 0.5293(16) 0.0218 Uiso 1.0000 . .
    H H141 0.675(4) 0.2147(18) 0.5985(17) 0.0245 Uiso 1.0000 . .
    H H142 0.572(4) 0.1300(19) 0.5386(16) 0.0239 Uiso 1.0000 . .
    H H151 0.534(4) 0.2870(18) 0.4797(15) 0.0192 Uiso 1.0000 . .
    H H161 0.616(4) 0.2521(17) 0.3478(15) 0.0158 Uiso 1.0000 . .
    H H171 0.966(4) 0.2026(17) 0.3373(15) 0.0165 Uiso 1.0000 . .
    H H181 1.006(4) 0.0277(17) 0.3629(15) 0.0184 Uiso 1.0000 . .
    H H191 0.676(4) 0.0403(17) 0.4514(17) 0.0189 Uiso 1.0000 . .
    H H192 0.601(4) -0.0250(18) 0.3766(15) 0.0196 Uiso 1.0000 . .
    H H201 0.356(4) 0.1180(17) 0.3726(15) 0.0185 Uiso 1.0000 . .
    H H211 0.511(4) 0.1604(17) 0.2381(15) 0.0177 Uiso 1.0000 . .
    H H221 0.867(4) 0.1082(17) 0.2315(15) 0.0158 Uiso 1.0000 . .
    H H231 0.249(4) 0.0489(17) 0.1887(15) 0.0189 Uiso 1.0000 . .
    H H241 0.888(4) -0.0443(17) 0.1796(15) 0.0187 Uiso 1.0000 . .
    H H251 0.703(4) -0.1205(17) 0.2963(16) 0.0207 Uiso 1.0000 . .
    H H252 0.632(4) -0.1557(19) 0.2046(16) 0.0218 Uiso 1.0000 . .
    H H261 0.343(4) -0.0617(18) 0.2997(17) 0.0229 Uiso 1.0000 . .
    H H262 0.279(4) -0.1069(18) 0.2084(16) 0.0223 Uiso 1.0000 . .
    H H271 0.506(4) -0.0479(17) 0.1044(15) 0.0188 Uiso 1.0000 . .
    H H291 0.319(4) 0.1522(18) 0.0904(16) 0.0227 Uiso 1.0000 . .
    H H321 0.997(4) 0.1389(18) -0.0381(16) 0.0234 Uiso 1.0000 . .
    H H331 0.915(4) 0.0338(18) 0.0586(16) 0.0222 Uiso 1.0000 . .
    H H341 0.228(5) 0.2868(19) 0.0184(17) 0.0297 Uiso 1.0000 . .
    H H351 0.308(5) 0.396(2) -0.0806(18) 0.0354 Uiso 1.0000 . .
    H H361 0.633(5) 0.389(2) -0.1449(18) 0.0351 Uiso 1.0000 . .
    H H371 0.891(5) 0.2712(19) -0.1160(17) 0.0288 Uiso 1.0000 . .
    H H381 0.7479 0.3564 0.0729 0.0315 Uiso 0.600(10) 1 1
    H H3811 0.9096 0.4268 0.2240 0.0571 Uiso 0.400(10) 1 2
loop_
    _atom_site_aniso_label
    _atom_site_aniso_U_11
    _atom_site_aniso_U_22
    _atom_site_aniso_U_33
    _atom_site_aniso_U_12
    _atom_site_aniso_U_13
    _atom_site_aniso_U_23
    Cl1 0.0500(11) 0.0233(12) 0.0269(13) 0.0005(7) -0.0086(8) 0.0115(9)
    Cl2 0.0318(9) 0.0239(10) 0.0356(10) -0.0007(7) 0.0087(7) 0.0022(7)
    Cl3 0.0431(9) 0.0483(15) 0.0436(11) 0.0073(9) 0.0233(7) 0.0010(9)
    Cl4 0.155(6) 0.045(3) 0.055(3) -0.006(3) 0.039(3) 0.000(2)
    Cl5 0.102(5) 0.045(3) 0.085(5) 0.035(3) 0.054(3) 0.031(3)
    Cl6 0.091(3) 0.061(3) 0.130(4) -0.003(2) 0.066(3) -0.038(3)
    C1 0.0247(12) 0.0180(12) 0.0273(14) 0.0033(10) 0.0002(10) 0.0005(10)
    C2 0.0339(14) 0.0195(12) 0.0184(12) -0.0035(10) 0.0031(10) 0.0007(10)
    C3 0.0247(12) 0.0218(12) 0.0194(12) -0.0041(10) 0.0070(10) -0.0014(10)
    C4 0.0203(11) 0.0197(11) 0.0145(11) -0.0040(9) 0.0014(8) -0.0041(9)
    C5 0.0187(11) 0.0159(11) 0.0183(12) -0.0014(9) 0.0012(9) -0.0037(9)
    C6 0.0190(11) 0.0181(11) 0.0230(12) -0.0007(9) 0.0015(9) -0.0015(9)
    C7 0.0175(11) 0.0215(12) 0.0213(12) -0.0020(9) 0.0046(9) -0.0025(9)
    C8 0.0158(11) 0.0195(12) 0.0211(12) 0.0011(9) 0.0015(9) -0.0035(9)
    C9 0.0166(10) 0.0163(11) 0.0146(11) -0.0022(8) -0.0010(8) -0.0039(9)
    C10 0.0144(11) 0.0204(12) 0.0176(11) -0.0028(9) 0.0039(9) -0.0024(9)
    C11 0.0156(11) 0.0162(11) 0.0156(11) -0.0005(8) 0.0012(8) -0.0018(9)
    C12 0.0134(11) 0.0156(11) 0.0185(12) -0.0007(8) 0.0011(8) -0.0005(9)
    C13 0.0236(12) 0.0172(12) 0.0170(12) -0.0005(9) -0.0011(9) 0.0003(9)
    C14 0.0252(12) 0.0189(12) 0.0160(12) 0.0002(10) 0.0047(9) 0.0001(9)
    C15 0.0163(11) 0.0154(11) 0.0187(12) 0.0002(9) 0.0034(8) -0.0005(9)
    C16 0.0136(10) 0.0134(10) 0.0145(11) 0.0011(8) 0.0024(8) 0.0019(8)
    C17 0.0124(10) 0.0137(10) 0.0170(11) 0.0004(8) 0.0035(8) -0.0001(8)
    C18 0.0134(10) 0.0148(11) 0.0170(11) -0.0005(8) 0.0012(8) 0.0020(9)
    C19 0.0190(11) 0.0157(11) 0.0148(11) -0.0019(9) 0.0011(9) -0.0001(9)
    C20 0.0134(10) 0.0170(11) 0.0165(11) -0.0009(8) 0.0041(8) -0.0014(9)
    C21 0.0125(10) 0.0137(11) 0.0196(12) 0.0005(8) 0.0029(8) 0.0007(9)
    C22 0.0124(10) 0.0131(10) 0.0180(11) 0.0008(8) 0.0029(8) 0.0008(9)
    C23 0.0112(10) 0.0189(11) 0.0173(11) 0.0003(8) 0.0010(8) 0.0008(9)
    C24 0.0161(11) 0.0156(11) 0.0167(11) 0.0017(8) 0.0018(8) 0.0004(9)
    C25 0.0192(11) 0.0133(11) 0.0219(12) 0.0000(9) 0.0029(9) -0.0013(9)
    C26 0.0169(11) 0.0179(11) 0.0229(12) -0.0040(9) 0.0017(9) -0.0017(9)
    C27 0.0146(10) 0.0152(11) 0.0171(11) 0.0004(8) 0.0010(8) -0.0019(9)
    C28 0.0163(11) 0.0163(11) 0.0157(11) -0.0026(8) 0.0007(8) -0.0040(9)
    C29 0.0165(11) 0.0197(12) 0.0208(12) -0.0002(9) 0.0030(9) -0.0019(9)
    C30 0.0179(11) 0.0167(11) 0.0181(11) -0.0007(9) 0.0005(9) -0.0026(9)
    C31 0.0201(11) 0.0188(11) 0.0164(11) -0.0033(9) 0.0012(9) -0.0048(9)
    C32 0.0164(11) 0.0212(12) 0.0211(12) -0.0008(9) 0.0054(9) -0.0042(9)
    C33 0.0163(11) 0.0200(12) 0.0202(12) 0.0035(9) 0.0012(9) -0.0038(9)
    C34 0.0221(12) 0.0240(13) 0.0274(14) 0.0030(10) 0.0026(10) 0.0034(10)
    C35 0.0303(14) 0.0263(14) 0.0359(16) 0.0060(11) 0.0028(11) 0.0094(12)
    C36 0.0386(15) 0.0241(13) 0.0262(14) -0.0012(11) 0.0055(11) 0.0071(11)
    C37 0.0252(13) 0.0260(13) 0.0207(12) -0.0037(10) 0.0056(10) -0.0019(10)
_geom_special_details
;
All e.s.d.'s (except the e.s.d. in the dihedral angle between two l.s. planes)
are estimated using the full covariance matrix. The cell e.s.d.'s are taken
into account individually in the estimation of e.s.d.'s in distances, angles
and torsion angles; correlations between e.s.d.'s in cell parameters are only
used when they are defined by crystal symmetry. An approximate (isotropic)
treatment of cell e.s.d.'s is used for estimating e.s.d.'s involving l.s.
planes.
;
loop_
    _geom_bond_atom_site_label_1
    _geom_bond_atom_site_label_2
    _geom_bond_site_symmetry_1
    _geom_bond_site_symmetry_2
    _geom_bond_distance
    _geom_bond_publ_flag
    Cl1 C38 . . 1.756(5) yes
    Cl2 C38 . . 1.736(6) yes
    Cl3 C38 . . 1.794(6) yes
    Cl4 C381 . . 1.704(12) yes
    Cl5 C381 . . 1.795(12) yes
    Cl6 C381 . . 1.658(11) yes
    C1 C2 . . 1.413(3) yes
    C1 C6 . . 1.368(3) yes
    C1 H11 . . 0.94(3) no
    C2 C3 . . 1.361(4) yes
    C2 H21 . . 1.00(3) no
    C3 C4 . . 1.422(3) yes
    C3 H31 . . 0.98(3) no
    C4 C5 . . 1.425(3) yes
    C4 C7 . . 1.415(3) yes
    C5 C6 . . 1.417(3) yes
    C5 C10 . . 1.412(3) yes
    C6 H61 . . 1.04(3) no
    C7 C8 . . 1.367(3) yes
    C7 H71 . . 0.98(3) no
    C8 C9 . . 1.421(3) yes
    C8 H81 . . 0.94(3) no
    C9 C10 . . 1.373(3) yes
    C9 C11 . . 1.513(3) yes
    C10 H101 . . 0.95(3) no
    C11 C12 . . 1.550(3) yes
    C11 C15 . . 1.556(3) yes
    C11 H111 . . 0.94(3) no
    C12 C13 . . 1.535(3) yes
    C12 C17 . . 1.550(3) yes
    C12 H121 . . 0.99(3) no
    C13 C14 . . 1.562(3) yes
    C13 H131 . . 1.00(3) no
    C13 H132 . . 0.96(3) no
    C14 C15 . . 1.531(3) yes
    C14 H141 . . 0.99(3) no
    C14 H142 . . 1.01(3) no
    C15 C16 . . 1.545(3) yes
    C15 H151 . . 0.95(3) no
    C16 C17 . . 1.580(3) yes
    C16 C20 . . 1.556(3) yes
    C16 H161 . . 1.01(2) no
    C17 C18 . . 1.550(3) yes
    C17 H171 . . 1.02(2) no
    C18 C19 . . 1.541(3) yes
    C18 C22 . . 1.552(3) yes
    C18 H181 . . 1.04(3) no
    C19 C20 . . 1.537(3) yes
    C19 H191 . . 0.94(3) no
    C19 H192 . . 0.98(3) no
    C20 C21 . . 1.553(3) yes
    C20 H201 . . 0.99(2) no
    C21 C22 . . 1.575(3) yes
    C21 C23 . . 1.548(3) yes
    C21 H211 . . 1.01(3) no
    C22 C24 . . 1.544(3) yes
    C22 H221 . . 0.99(2) no
    C23 C26 . . 1.542(3) yes
    C23 C27 . . 1.550(3) yes
    C23 H231 . . 0.99(3) no
    C24 C25 . . 1.540(3) yes
    C24 C27 . . 1.556(3) yes
    C24 H241 . . 1.01(3) no
    C25 C26 . . 1.563(3) yes
    C25 H251 . . 1.05(3) no
    C25 H252 . . 0.94(3) no
    C26 H261 . . 0.96(3) no
    C26 H262 . . 1.00(3) no
    C27 C28 . . 1.511(3) yes
    C27 H271 . . 0.99(3) no
    C28 C29 . . 1.374(3) yes
    C28 C33 . . 1.423(3) yes
    C29 C30 . . 1.417(3) yes
    C29 H291 . . 1.01(3) no
    C30 C31 . . 1.424(3) yes
    C30 C34 . . 1.415(3) yes
    C31 C32 . . 1.416(3) yes
    C31 C37 . . 1.420(3) yes
    C32 C33 . . 1.363(3) yes
    C32 H321 . . 0.98(3) no
    C33 H331 . . 0.94(3) no
    C34 C35 . . 1.364(4) yes
    C34 H341 . . 0.96(3) no
    C35 C36 . . 1.408(4) yes
    C35 H351 . . 0.95(3) no
    C36 C37 . . 1.365(4) yes
    C36 H361 . . 0.98(3) no
    C37 H371 . . 0.99(3) no
    C38 H381 . . 0.965 no
    C381 H3811 . . 0.984 no
loop_
    _geom_angle_atom_site_label_1
    _geom_angle_atom_site_label_2
    _geom_angle_atom_site_label_3
    _geom_angle_site_symmetry_1
    _geom_angle_site_symmetry_2
    _geom_angle_site_symmetry_3
    _geom_angle
    _geom_angle_publ_flag
    C2 C1 C6 . . . 120.4(2) yes
    C2 C1 H11 . . . 120.8(17) no
    C6 C1 H11 . . . 118.8(17) no
    C1 C2 C3 . . . 120.3(2) yes
    C1 C2 H21 . . . 119.3(16) no
    C3 C2 H21 . . . 120.4(16) no
    C2 C3 C4 . . . 120.7(2) yes
    C2 C3 H31 . . . 121.5(16) no
    C4 C3 H31 . . . 117.7(16) no
    C3 C4 C5 . . . 119.1(2) yes
    C3 C4 C7 . . . 122.6(2) yes
    C5 C4 C7 . . . 118.3(2) yes
    C4 C5 C6 . . . 118.4(2) yes
    C4 C5 C10 . . . 118.8(2) yes
    C6 C5 C10 . . . 122.7(2) yes
    C5 C6 C1 . . . 121.0(2) yes
    C5 C6 H61 . . . 117.2(15) no
    C1 C6 H61 . . . 121.8(15) no
    C4 C7 C8 . . . 121.2(2) yes
    C4 C7 H71 . . . 117.8(15) no
    C8 C7 H71 . . . 121.0(15) no
    C7 C8 C9 . . . 121.3(2) yes
    C7 C8 H81 . . . 122.5(16) no
    C9 C8 H81 . . . 116.2(16) no
    C8 C9 C10 . . . 118.0(2) yes
    C8 C9 C11 . . . 121.1(2) yes
    C10 C9 C11 . . . 120.7(2) yes
    C5 C10 C9 . . . 122.4(2) yes
    C5 C10 H101 . . . 114.9(16) no
    C9 C10 H101 . . . 122.6(16) no
    C9 C11 C12 . . . 119.44(18) yes
    C9 C11 C15 . . . 118.04(18) yes
    C12 C11 C15 . . . 93.27(16) yes
    C9 C11 H111 . . . 105.1(15) no
    C12 C11 H111 . . . 108.2(16) no
    C15 C11 H111 . . . 112.6(15) no
    C11 C12 C13 . . . 99.73(18) yes
    C11 C12 C17 . . . 100.98(17) yes
    C13 C12 C17 . . . 113.39(17) yes
    C11 C12 H121 . . . 116.4(15) no
    C13 C12 H121 . . . 109.7(14) no
    C17 C12 H121 . . . 115.4(14) no
    C12 C13 C14 . . . 103.27(18) yes
    C12 C13 H131 . . . 110.0(15) no
    C14 C13 H131 . . . 111.4(15) no
    C12 C13 H132 . . . 114.3(15) no
    C14 C13 H132 . . . 110.5(15) no
    H131 C13 H132 . . . 107(2) no
    C13 C14 C15 . . . 102.96(18) yes
    C13 C14 H141 . . . 108.2(15) no
    C15 C14 H141 . . . 110.5(15) no
    C13 C14 H142 . . . 113.8(15) no
    C15 C14 H142 . . . 113.4(15) no
    H141 C14 H142 . . . 108(2) no
    C14 C15 C11 . . . 99.77(18) yes
    C14 C15 C16 . . . 114.65(18) yes
    C11 C15 C16 . . . 100.76(17) yes
    C14 C15 H151 . . . 113.5(15) no
    C11 C15 H151 . . . 117.2(15) no
    C16 C15 H151 . . . 110.2(15) no
    C15 C16 C17 . . . 102.56(16) yes
    C15 C16 C20 . . . 122.89(18) yes
    C17 C16 C20 . . . 102.65(17) yes
    C15 C16 H161 . . . 106.0(14) no
    C17 C16 H161 . . . 111.2(13) no
    C20 C16 H161 . . . 111.0(13) no
    C12 C17 C16 . . . 102.74(17) yes
    C12 C17 C18 . . . 122.80(18) yes
    C16 C17 C18 . . . 103.31(16) yes
    C12 C17 H171 . . . 108.3(13) no
    C16 C17 H171 . . . 108.7(13) no
    C18 C17 H171 . . . 110.0(14) no
    C17 C18 C19 . . . 102.78(17) yes
    C17 C18 C22 . . . 104.64(17) yes
    C19 C18 C22 . . . 101.88(17) yes
    C17 C18 H181 . . . 113.6(14) no
    C19 C18 H181 . . . 118.4(14) no
    C22 C18 H181 . . . 113.8(14) no
    C18 C19 C20 . . . 95.48(17) yes
    C18 C19 H191 . . . 112.9(15) no
    C20 C19 H191 . . . 114.2(15) no
    C18 C19 H192 . . . 114.0(14) no
    C20 C19 H192 . . . 114.2(14) no
    H191 C19 H192 . . . 106(2) no
    C19 C20 C16 . . . 102.68(17) yes
    C19 C20 C21 . . . 102.59(17) yes
    C16 C20 C21 . . . 104.22(17) yes
    C19 C20 H201 . . . 119.6(14) no
    C16 C20 H201 . . . 113.0(14) no
    C21 C20 H201 . . . 113.0(14) no
    C20 C21 C22 . . . 102.95(17) yes
    C20 C21 C23 . . . 122.72(18) yes
    C22 C21 C23 . . . 102.85(17) yes
    C20 C21 H211 . . . 109.9(14) no
    C22 C21 H211 . . . 112.7(14) no
    C23 C21 H211 . . . 105.6(14) no
    C18 C22 C21 . . . 103.20(17) yes
    C18 C22 C24 . . . 123.41(18) yes
    C21 C22 C24 . . . 102.85(16) yes
    C18 C22 H221 . . . 110.2(14) no
    C21 C22 H221 . . . 110.3(14) no
    C24 C22 H221 . . . 106.3(14) no
    C21 C23 C26 . . . 113.65(18) yes
    C21 C23 C27 . . . 100.81(16) yes
    C26 C23 C27 . . . 99.68(18) yes
    C21 C23 H231 . . . 113.8(14) no
    C26 C23 H231 . . . 111.4(14) no
    C27 C23 H231 . . . 116.4(15) no
    C22 C24 C25 . . . 114.65(19) yes
    C22 C24 C27 . . . 100.62(17) yes
    C25 C24 C27 . . . 99.23(17) yes
    C22 C24 H241 . . . 113.5(14) no
    C25 C24 H241 . . . 110.9(14) no
    C27 C24 H241 . . . 116.9(14) no
    C24 C25 C26 . . . 103.21(18) yes
    C24 C25 H251 . . . 113.2(14) no
    C26 C25 H251 . . . 114.7(14) no
    C24 C25 H252 . . . 110.0(16) no
    C26 C25 H252 . . . 111.8(16) no
    H251 C25 H252 . . . 104(2) no
    C23 C26 C25 . . . 103.04(17) yes
    C23 C26 H261 . . . 111.2(16) no
    C25 C26 H261 . . . 112.2(15) no
    C23 C26 H262 . . . 109.1(15) no
    C25 C26 H262 . . . 111.3(15) no
    H261 C26 H262 . . . 110(2) no
    C23 C27 C24 . . . 93.55(17) yes
    C23 C27 C28 . . . 118.46(19) yes
    C24 C27 C28 . . . 117.74(18) yes
    C23 C27 H271 . . . 110.1(14) no
    C24 C27 H271 . . . 109.0(14) no
    C28 C27 H271 . . . 107.3(14) no
    C27 C28 C29 . . . 122.4(2) yes
    C27 C28 C33 . . . 119.7(2) yes
    C29 C28 C33 . . . 117.7(2) yes
    C28 C29 C30 . . . 122.2(2) yes
    C28 C29 H291 . . . 120.7(15) no
    C30 C29 H291 . . . 117.1(15) no
    C29 C30 C31 . . . 119.0(2) yes
    C29 C30 C34 . . . 122.1(2) yes
    C31 C30 C34 . . . 118.9(2) yes
    C30 C31 C32 . . . 118.3(2) yes
    C30 C31 C37 . . . 118.8(2) yes
    C32 C31 C37 . . . 122.9(2) yes
    C31 C32 C33 . . . 120.9(2) yes
    C31 C32 H321 . . . 117.5(15) no
    C33 C32 H321 . . . 121.6(15) no
    C28 C33 C32 . . . 121.9(2) yes
    C28 C33 H331 . . . 118.2(16) no
    C32 C33 H331 . . . 119.9(16) no
    C30 C34 C35 . . . 120.8(2) yes
    C30 C34 H341 . . . 116.3(17) no
    C35 C34 H341 . . . 122.7(17) no
    C34 C35 C36 . . . 120.5(2) yes
    C34 C35 H351 . . . 123.4(18) no
    C36 C35 H351 . . . 116.1(18) no
    C35 C36 C37 . . . 120.4(2) yes
    C35 C36 H361 . . . 118.9(17) no
    C37 C36 H361 . . . 120.6(17) no
    C31 C37 C36 . . . 120.6(2) yes
    C31 C37 H371 . . . 117.0(16) no
    C36 C37 H371 . . . 122.3(16) no
    Cl3 C38 Cl1 . . . 110.8(3) yes
    Cl3 C38 Cl2 . . . 109.7(3) yes
    Cl1 C38 Cl2 . . . 113.8(3) yes
    Cl3 C38 H381 . . . 105.4 no
    Cl1 C38 H381 . . . 108.3 no
    Cl2 C38 H381 . . . 108.5 no
    Cl5 C381 Cl4 . . . 105.6(7) yes
    Cl5 C381 Cl6 . . . 114.0(7) yes
    Cl4 C381 Cl6 . . . 118.6(6) yes
    Cl5 C381 H3811 . . . 105.9 no
    Cl4 C381 H3811 . . . 105.6 no
    Cl6 C381 H3811 . . . 106.2 no
loop_
    _geom_hbond_atom_site_label_D
    _geom_hbond_atom_site_label_H
    _geom_hbond_atom_site_label_A
    _geom_hbond_site_symmetry_A
    _geom_hbond_distance_DH
    _geom_hbond_distance_HA
    _geom_hbond_distance_DA
    _geom_hbond_angle_DHA
    C38 H381 Cg1 . 0.97 2.44 3.399 172.7
    C381 H3811 Cg2 . 0.98 2.61 3.521 153.9
