# Supplementary material for: syn,syn-15,17-Di-2-naphthyl­hexa­cyclo­[10.2.1.13,10.15,8.02,11.04,9]hepta­decane deuterochloro­form monosolvate
Source: Acta Crystallogr Sect E Struct Rep Online. 2009 Sep 12;65(Pt 10):o2427–8. doi: 10.1107/S160053680903565X (PMC2970454; doi:10.1107/S160053680903565X)
Supplement: Supplementary file 2 [file e-65-o2427-Isup2.hkl]

data_I
#  jmn1037_1_129_0m in P-1                 
_audit_creation_date        09-08-19
_audit_creation_method      CRYSTALS 

_cell_length_a                    6.0833(4)
_cell_angle_alpha                 93.641(5)
_cell_length_b                    14.6343(10)
_cell_angle_beta                  94.437(4)
_cell_length_c                    16.2725(12)
_cell_angle_gamma                 90.770(4)

# NOTE FO on scale of Fc,      2.44775
# Status flags: 
#    o - used in refinement 
#    < - excluded by I/sigmaI cutoff 
#    x - excluded for another reason  

loop_
_refln_index_h
_refln_index_k
_refln_index_l
_refln_F_squared_meas
_refln_F_squared_calc
_refln_F_squared_sigma
_refln_observed_status
   1   0   0      100.01      111.02        5.15 o
   2   0   0     1984.69     1989.45       92.82 o
   3   0   0     1060.13     1056.04       46.89 o
   4   0   0      464.04      448.90       23.51 o
   5   0   0       91.73       90.11       10.30 o
   6   0   0       30.26       22.92        6.36 o
   7   0   0       68.84       59.57       12.58 o
  -7   1   0       15.94        3.20        7.85 o
  -6   1   0       28.49       29.55        6.76 o
  -5   1   0      330.43      288.87       29.65 o
  -4   1   0      314.19      304.28       18.30 o
  -3   1   0     2649.10     2582.52      114.39 o
  -2   1   0     1311.40     1427.96       61.63 o
  -1   1   0    28788.75    28274.75     1428.78 o
   0   1   0       13.60       18.52        2.58 o
   1   1   0      141.10      154.40       13.00 o
   2   1   0       70.75       56.35        4.04 o
   3   1   0      154.83      129.34        7.59 o
   4   1   0       79.84       62.03        5.55 o
   5   1   0       36.28       49.80        5.60 o
   6   1   0        4.04        3.64        5.94 o
   7   1   0       25.82       25.31        8.03 o
  -7   2   0       -3.86        1.01       14.32 o
  -6   2   0      247.57      262.80       23.82 o
  -5   2   0     2565.09     2675.51      171.32 o
  -4   2   0        1.92        0.12        3.01 o
  -3   2   0        7.71        4.28        2.50 o
  -2   2   0      128.83      106.89        7.40 o
  -1   2   0     3143.49     3129.63      259.34 o
   0   2   0      639.44      709.76       53.10 o
   1   2   0     1295.42     1109.75       98.78 o
   2   2   0       23.79       19.62        4.25 o
   3   2   0      442.02      431.89       33.91 o
   4   2   0       25.94       29.84        2.74 o
   6   2   0       99.94      130.26       13.90 o
   7   2   0       97.12      113.24       14.56 o
  -7   3   0        3.56        0.04       13.84 o
  -6   3   0     1394.28     1464.23      117.29 o
  -5   3   0       33.27       26.10        6.30 o
  -4   3   0       22.90       16.74        3.85 o
  -3   3   0      430.87      423.04       22.12 o
  -2   3   0      494.91      439.88       25.42 o
  -1   3   0     1105.37     1097.68       56.80 o
   0   3   0      110.06       97.83        8.51 o
   1   3   0        7.32        6.49        2.39 o
   2   3   0      465.36      436.35       30.31 o
   3   3   0      405.14      389.93       36.85 o
   4   3   0     2258.61     2122.24      251.40 o
   5   3   0        7.01        3.72        3.71 o
   7   3   0       13.78       19.59        6.41 o
  -7   4   0       25.31       38.22        8.58 o
  -6   4   0       29.04       31.63        6.96 o
  -5   4   0      174.85      149.04       15.07 o
  -4   4   0      978.05     1001.35       54.70 o
  -3   4   0      805.12      745.91       41.14 o
  -2   4   0     1926.15     1739.41       98.40 o
  -1   4   0      374.95      864.96       27.01 o
   0   4   0      326.89      316.71       15.43 o
   1   4   0      277.97      255.91       12.69 o
   2   4   0      543.12      517.50       24.87 o
   3   4   0      782.73      787.27       50.72 o
   4   4   0       35.41       37.71        8.03 o
   5   4   0      161.83      144.74       13.84 o
   6   4   0       37.69       49.47        6.47 o
   7   4   0       85.08      126.44       12.52 o
  -7   5   0      102.90       80.24       15.01 o
  -6   5   0       16.32        8.90        6.16 o
  -5   5   0       38.13       36.95        7.13 o
  -4   5   0        2.94        0.23        5.92 o
  -3   5   0      117.83       69.36        7.88 o
  -2   5   0      372.21      367.74       20.22 o
  -1   5   0     3902.33     3895.29      194.50 o
   0   5   0       53.73       55.16        3.45 o
   1   5   0       14.14        9.40        2.06 o
   2   5   0     1689.88     1631.73       76.13 o
   3   5   0      269.00      249.07       14.11 o
   4   5   0       12.31       12.16        4.28 o
   5   5   0       32.11       28.90        8.81 o
   6   5   0       17.67       18.24        4.85 o
   7   5   0       -9.23        0.65        4.55 o
  -7   6   0        0.26        0.63        4.10 o
  -6   6   0      191.71      182.00       17.35 o
  -5   6   0       10.56       12.97        6.09 o
  -4   6   0       68.32       58.93        8.74 o
  -3   6   0       83.20       91.80        6.67 o
  -2   6   0     1747.15     1424.38       89.89 o
  -1   6   0       53.20       61.01        4.41 o
   0   6   0      334.90      376.52       14.88 o
   1   6   0     1627.31     1454.85       78.95 o
   2   6   0      255.08      259.03       12.41 o
   3   6   0       62.51       49.49        3.81 o
   4   6   0       81.04       79.27        6.47 o
  -7   7   0        9.07        9.23        6.82 o
  -6   7   0       98.70       81.63       12.31 o
  -5   7   0       78.39       65.38       10.39 o
  -4   7   0      198.02      210.02       16.78 o
  -3   7   0        1.51       18.68        6.93 o
  -2   7   0      855.96      898.44       40.94 o
  -1   7   0      593.71      592.57       31.47 o
   0   7   0      290.25      374.71       13.28 o
   1   7   0       14.46       14.94        2.84 o
   2   7   0       71.95       71.29        5.05 o
   3   7   0        4.76        3.33        4.73 o
   4   7   0      176.95      176.99       12.43 o
  -6   8   0        0.98        5.56        2.94 o
  -5   8   0      218.25      175.74       19.33 o
  -4   8   0       87.12      104.28       10.35 o
  -3   8   0     1128.23     1272.12       59.23 o
  -2   8   0      722.62      909.78       38.39 o
  -1   8   0      443.36      596.63       23.96 o
   0   8   0      763.49     1070.10       43.58 o
   1   8   0        1.80        3.20        3.41 o
   2   8   0     2179.44     2055.59      116.73 o
   3   8   0       -1.71        1.02        4.26 o
   4   8   0      203.91      244.79       14.15 o
   5   8   0       71.36       75.12       10.60 o
  -6   9   0       32.99       42.57       11.12 o
  -5   9   0      238.22      261.70       20.95 o
  -4   9   0        6.79       20.43        8.60 o
  -3   9   0      204.19      197.08       13.72 o
  -2   9   0       65.85       67.48        5.98 o
  -1   9   0       29.01       23.07        4.09 o
   0   9   0       47.39       41.48        5.21 o
   1   9   0     3524.08     3221.83      227.11 o
   2   9   0       99.11       96.45        7.60 o
   3   9   0       13.00       13.59        3.60 o
   4   9   0      915.71      958.44       70.72 o
   5   9   0       27.68       24.48        7.73 o
  -6  10   0       36.19       35.57        9.68 o
  -5  10   0        5.83        4.09       15.58 o
  -4  10   0      107.63      119.95       12.39 o
  -3  10   0       -1.64        0.05        6.26 o
  -2  10   0      372.11      366.10       18.89 o
  -1  10   0      121.36       91.16        9.33 o
   0  10   0        7.61        5.87        4.06 o
   1  10   0      740.27      826.50       49.67 o
   2  10   0       31.05       26.59        4.75 o
   3  10   0        0.87       14.10        1.46 o
   4  10   0       39.30       44.62        5.58 o
   5  10   0      536.36      470.44       62.49 o
   6  10   0       -4.13        4.00       16.21 o
  -6  11   0      201.39      186.23       20.36 o
  -5  11   0        1.48        0.80        6.71 o
  -4  11   0       42.86       75.60        8.86 o
  -3  11   0       43.77       37.00        7.71 o
  -2  11   0        1.54        6.69        7.31 o
  -1  11   0      962.19      945.64       56.07 o
   0  11   0      545.36      595.33       32.93 o
   1  11   0        0.10        2.95        2.89 o
   2  11   0      248.77      240.23       19.26 o
   3  11   0       54.04       63.30        6.27 o
   4  11   0      368.36      361.20       25.79 o
   5  11   0      836.77      775.09       96.16 o
  -5  12   0       18.69       13.28       10.90 o
  -4  12   0      164.95      149.03       21.88 o
  -3  12   0       29.62       19.47        8.55 o
  -2  12   0       92.03       94.42       10.16 o
  -1  12   0      767.21      684.77       45.25 o
   0  12   0      640.27      612.21       44.51 o
   1  12   0      888.00     1064.28       59.18 o
   2  12   0      408.04      387.20       29.19 o
   3  12   0      108.89      104.70       10.84 o
   4  12   0      133.79      156.34       14.19 o
   5  12   0       40.92       28.83       11.38 o
  -5  13   0       35.98       29.91       13.10 o
  -4  13   0       79.99       68.99       15.98 o
  -3  13   0      148.67      159.53       15.97 o
  -2  13   0      338.30      382.13       26.69 o
  -1  13   0     2418.23     2433.28      137.30 o
   0  13   0       80.71       91.05       10.66 o
   1  13   0       16.76       12.06        6.19 o
   2  13   0       -6.03        0.19        7.31 o
   3  13   0      154.70      153.63       13.86 o
   4  13   0       40.74       34.67        8.16 o
   5  13   0        6.71        6.59       10.37 o
  -5  14   0       12.76        0.43       21.45 o
  -4  14   0      104.16       75.09       18.66 o
  -3  14   0      214.11      248.12       22.22 o
  -2  14   0       57.46       59.85        9.72 o
  -1  14   0       21.90       17.85        6.08 o
   0  14   0       82.66       87.02       11.22 o
   1  14   0       -4.63        1.85        8.30 o
   2  14   0       38.25       49.15        7.95 o
   3  14   0       25.90       22.03        7.18 o
   4  14   0       -0.51        2.35        2.68 o
  -4  15   0       65.34       57.88       16.79 o
  -3  15   0       19.83        9.84        9.59 o
  -2  15   0      211.52      204.08       19.65 o
  -1  15   0       94.13       66.04       12.99 o
   0  15   0      184.62      162.21       17.94 o
   1  15   0       56.60       48.46        9.63 o
   2  15   0      143.36      186.07       14.53 o
   3  15   0      228.18      220.00       19.18 o
   4  15   0      107.37       98.10       14.07 o
  -3  16   0       24.42       38.75        9.94 o
  -2  16   0       17.73       20.13        9.02 o
  -1  16   0       10.07        5.67       10.10 o
   0  16   0      391.98      364.54       30.86 o
   1  16   0        7.49        6.48        9.32 o
   2  16   0      309.84      308.39       25.14 o
   3  16   0      189.79      201.26       17.22 o
  -2  17   0      231.48      189.20       28.26 o
  -1  17   0       16.54       22.34       11.46 o
   0  17   0        5.55       11.24       20.46 o
   1  17   0      120.29      124.55       14.80 o
   2  17   0        9.49        7.60        8.57 o
  -1  18   0       -7.88        6.74       12.53 o
   0  18   0       24.62       27.59       10.13 o
   1  18   0       11.44        3.08        8.71 o
  -1 -18   1       39.26       41.35       10.09 o
   0 -18   1       59.26       37.77       12.20 o
   1 -18   1      263.89      221.54       31.18 o
  -2 -17   1       40.54       30.52        9.40 o
  -1 -17   1        6.67        0.53        7.85 o
   0 -17   1       13.48       10.36        8.87 o
   1 -17   1        8.00        3.57       10.82 o
   2 -17   1        4.01        5.86       18.45 o
  -3 -16   1        8.21        2.38        9.06 o
  -2 -16   1       39.04       47.39        9.07 o
  -1 -16   1      126.12      112.22       14.30 o
   0 -16   1      427.03      340.58       33.16 o
   1 -16   1       57.25       77.93       13.66 o
   2 -16   1        9.37        8.56        8.84 o
   3 -16   1       23.49       15.42       10.13 o
  -4 -15   1        2.52        1.56       11.90 o
  -3 -15   1       16.62       18.42        7.12 o
  -2 -15   1       17.81       17.70        7.10 o
  -1 -15   1      128.78      130.33       14.04 o
   0 -15   1        9.33        4.53        6.21 o
   1 -15   1      142.26      134.36       15.76 o
   2 -15   1      188.51      202.69       18.48 o
   3 -15   1       64.71       45.73       12.67 o
   4 -15   1      122.71       95.21       21.07 o
  -4 -14   1      234.75      215.42       18.92 o
  -3 -14   1       30.64       24.86        7.43 o
  -2 -14   1      158.06      178.76       14.71 o
  -1 -14   1      385.09      394.42       28.92 o
   0 -14   1     1779.31     1918.51      117.75 o
   1 -14   1       19.44       21.95        6.47 o
   2 -14   1      199.62      189.88       18.76 o
   3 -14   1        4.73       11.81       22.64 o
   4 -14   1       31.04       10.17       12.61 o
  -5 -13   1       12.04        8.43       10.13 o
  -4 -13   1       97.20       93.70       10.35 o
  -3 -13   1       28.18       34.30        6.78 o
  -2 -13   1       13.64       13.40        7.94 o
  -1 -13   1      452.34      473.03       32.88 o
   0 -13   1      389.39      385.92       29.26 o
   1 -13   1      959.91      856.66       65.37 o
   2 -13   1      220.77      214.48       19.40 o
   3 -13   1       66.80       61.27       11.08 o
   4 -13   1       77.71       75.62       15.85 o
   5 -13   1       25.82       37.25       11.95 o
  -5 -12   1      343.97      358.72       42.24 o
  -4 -12   1        6.91       10.13        4.69 o
  -3 -12   1        2.80        0.22        7.22 o
  -2 -12   1      512.45      521.48       35.67 o
  -1 -12   1      497.63      502.76       34.95 o
   0 -12   1       68.26       72.40        9.53 o
   1 -12   1       67.10       46.97        8.28 o
   2 -12   1       22.45       35.25        6.56 o
   3 -12   1      125.12      138.14       12.36 o
   4 -12   1      554.15      503.96       51.71 o
   5 -12   1        0.39        0.46        6.33 o
  -5 -11   1        1.08        0.01        5.22 o
  -4 -11   1        4.09        4.94        6.78 o
  -3 -11   1       44.68       43.64        5.68 o
  -2 -11   1      894.61      993.80       59.92 o
  -1 -11   1       77.09       63.09        9.12 o
   0 -11   1      322.39      343.76       19.78 o
   1 -11   1        3.75        1.39        8.10 o
   2 -11   1      159.43      134.33       13.24 o
   3 -11   1     1002.24     1163.30       60.39 o
   4 -11   1        3.32        1.53       11.79 o
   5 -11   1       85.22       70.93       12.27 o
   6 -11   1      107.55       76.27       18.48 o
  -5 -10   1       46.37       41.20        9.71 o
  -4 -10   1      204.64      206.88       18.62 o
  -3 -10   1       43.54       40.24        5.30 o
  -2 -10   1       40.64       31.19        6.42 o
  -1 -10   1     1520.34     1504.79      116.00 o
   0 -10   1      278.36      303.99       17.76 o
   1 -10   1      651.39      643.18       39.48 o
   2 -10   1      341.95      314.72       17.97 o
   3 -10   1        8.35        5.09        5.51 o
   4 -10   1      636.19      618.36       45.76 o
   5 -10   1        8.01       12.33        6.72 o
   6 -10   1       23.07       20.65        8.56 o
  -5  -9   1      687.46      670.88       78.13 o
  -4  -9   1      263.27      294.71       22.75 o
  -3  -9   1        0.99        0.26        1.44 o
  -2  -9   1     2472.11     2443.78      132.85 o
  -1  -9   1       82.18       80.60        8.48 o
   0  -9   1        9.80        5.15        4.00 o
   1  -9   1      106.64      119.74        7.20 o
   2  -9   1      341.45      380.46       19.86 o
   3  -9   1      692.25      633.82       42.41 o
   4  -9   1       33.99       31.73        7.65 o
   5  -9   1       66.05       71.43       10.21 o
   6  -9   1       80.63       68.56       11.72 o
  -5  -8   1       27.20       27.79        9.95 o
  -4  -8   1       93.47       91.02        8.11 o
  -3  -8   1       21.12       19.12        3.55 o
  -2  -8   1       76.34       83.17        5.54 o
  -1  -8   1       40.76       31.60        4.84 o
   0  -8   1      341.63      311.99       18.19 o
   1  -8   1        5.44        0.18        6.12 o
   2  -8   1      361.80      363.44       20.17 o
   3  -8   1       96.57       94.61        8.04 o
   4  -8   1      576.04      621.12       39.51 o
   5  -8   1        5.49       10.24       11.74 o
   6  -8   1      227.62      156.98       20.50 o
  -5  -7   1       63.21       73.57       12.52 o
  -4  -7   1      260.33      259.99       15.01 o
  -3  -7   1       58.08       56.53        4.29 o
  -2  -7   1      527.99      488.24       24.70 o
  -1  -7   1      119.31      135.05        8.37 o
   0  -7   1      512.79      575.24       24.77 o
   1  -7   1     2470.67     2531.13      126.15 o
   2  -7   1       -1.92        2.36        3.88 o
   3  -7   1     2630.90     2520.41      134.98 o
   4  -7   1       25.64       20.23        6.39 o
   5  -7   1      217.15      170.69       18.73 o
   6  -7   1       37.47       41.74        8.42 o
   7  -7   1       12.64       10.26       10.17 o
  -5  -6   1       32.83       30.95        8.93 o
  -4  -6   1      757.14      712.73       53.35 o
  -3  -6   1        2.55        0.57        2.27 o
  -2  -6   1     1423.88     1402.48       64.45 o
  -1  -6   1      820.63      726.65       52.21 o
   0  -6   1      966.03     1086.55       54.55 o
   1  -6   1     1240.08     1223.99       63.95 o
   2  -6   1       17.45        0.98        2.96 o
   3  -6   1      442.48      469.46       23.48 o
   4  -6   1        7.13        1.20        5.00 o
   5  -6   1       -1.34        0.40        6.31 o
   6  -6   1        5.33        1.05       12.98 o
   7  -6   1        3.26        2.69       10.72 o
  -5  -5   1      327.49      347.59       34.87 o
  -4  -5   1       11.68        4.91        5.39 o
  -3  -5   1       68.14       62.69        5.70 o
  -2  -5   1     1327.67     1272.45       60.23 o
  -1  -5   1      411.07      378.48       18.38 o
   0  -5   1      707.53      814.94       40.27 o
   1  -5   1      409.04      362.98       20.00 o
   2  -5   1      421.45      370.86       23.01 o
   3  -5   1     1323.14     1195.82       67.22 o
   4  -5   1       -4.23        0.10        7.12 o
   5  -5   1       77.49       96.73        9.25 o
   6  -5   1       19.75       11.66        7.66 o
   7  -5   1       -1.38       11.50        7.50 o
  -7  -4   1        8.99       11.82        5.63 o
  -6  -4   1        6.53       11.02        4.07 o
  -5  -4   1      210.00      229.92       24.45 o
  -4  -4   1      561.58      568.38       54.76 o
  -3  -4   1       51.29       57.18        5.52 o
  -2  -4   1       46.49       47.64        3.72 o
  -1  -4   1     2628.46     2770.10      112.42 o
   0  -4   1      166.87      212.63        9.03 o
   1  -4   1     1104.83     1225.23       55.78 o
   2  -4   1      937.20      814.53       52.68 o
   3  -4   1       29.15       12.05        3.81 o
   4  -4   1      495.09      494.79       28.64 o
   5  -4   1     1100.23     1189.63       75.47 o
   6  -4   1      212.48      221.16       18.00 o
   7  -4   1       75.10       63.50       12.48 o
  -7  -3   1       64.35       55.76       10.96 o
  -6  -3   1        2.94       11.53        8.22 o
  -5  -3   1      258.41      275.90       20.38 o
  -4  -3   1      731.44      624.63       70.10 o
  -3  -3   1       89.63      121.16        7.55 o
  -2  -3   1     2540.68     2462.62      160.24 o
  -1  -3   1      816.94      819.61       35.51 o
   0  -3   1     3542.64     5440.43      278.90 o
   1  -3   1     1181.30     1229.26       51.46 o
   2  -3   1      619.07      651.52       31.54 o
   3  -3   1      922.49     1040.58       56.13 o
   4  -3   1      415.15      395.32       24.31 o
   5  -3   1     2996.02     3382.35      199.46 o
   6  -3   1       53.29       39.58        9.66 o
   7  -3   1       51.77       49.25       10.30 o
  -7  -2   1        5.93        3.01       24.91 o
  -6  -2   1      211.68      233.15       25.76 o
  -5  -2   1        7.73       14.06        4.13 o
  -4  -2   1      542.83      525.38       43.36 o
  -3  -2   1      461.70      403.45       41.64 o
  -2  -2   1     3469.18     3297.30      218.31 o
  -1  -2   1     1950.90     1959.47      115.64 o
   0  -2   1      404.22      364.02       27.47 o
   1  -2   1     1764.82     1821.61      146.01 o
   2  -2   1        4.65        7.18        5.93 o
   3  -2   1       24.30       19.17        2.62 o
   4  -2   1      109.24      106.06        7.79 o
   5  -2   1       79.07       92.35        8.42 o
   6  -2   1      199.37      200.57       20.27 o
   7  -2   1       28.04       11.79        8.01 o
  -7  -1   1       87.83      103.12       14.14 o
  -6  -1   1        3.39       14.68        5.08 o
  -5  -1   1       11.11        7.17        4.27 o
  -4  -1   1      236.29      214.54       13.83 o
  -3  -1   1     4226.26     3543.53      185.31 o
  -2  -1   1       57.49       42.96        3.52 o
  -1  -1   1       34.92       36.51        2.37 o
   0  -1   1     1709.31     2459.71      193.46 o
   1  -1   1      651.88      652.09       30.68 o
   2  -1   1       82.26       77.50        5.23 o
   3  -1   1     1393.92     1437.46       60.65 o
   4  -1   1       94.76       87.62        6.84 o
   5  -1   1        2.22        1.24        6.32 o
   6  -1   1        2.19        0.08        9.17 o
   7  -1   1       16.69        7.58        6.72 o
  -7   0   1      115.04       98.62       17.44 o
  -6   0   1       38.85       36.74        6.97 o
  -5   0   1      372.82      428.50       32.91 o
  -4   0   1      264.58      253.59       14.04 o
  -3   0   1      950.64      822.53       42.26 o
  -2   0   1     1062.92     1030.83       50.20 o
  -1   0   1    22217.27    18959.81     1033.32 o
   1   0   1      732.31      719.61       34.36 o
   2   0   1      186.11      203.17        9.34 o
   3   0   1      325.06      341.05       15.09 o
   4   0   1      150.63      137.05        8.59 o
   5   0   1      474.73      473.31       40.65 o
   6   0   1      102.15       93.34       11.76 o
   7   0   1       50.21       44.97       10.84 o
  -7   1   1        7.91        4.39        6.65 o
  -6   1   1       -1.59        0.92        5.48 o
  -5   1   1      222.04      223.68       21.09 o
  -4   1   1      192.87      162.96       12.10 o
  -3   1   1       76.78       57.05        4.51 o
  -2   1   1    11208.04    11029.88      521.55 o
  -1   1   1      784.18      775.84       37.18 o
   0   1   1     1085.03     1565.41       85.83 o
   1   1   1      191.77      211.10       10.80 o
   2   1   1      267.78      273.69       12.25 o
   3   1   1     1788.02     1719.39       85.38 o
   4   1   1      184.57      174.30       11.23 o
   5   1   1       45.06       52.28        6.30 o
   6   1   1      169.50      166.73       16.12 o
   7   1   1       40.14       41.67        9.71 o
  -7   2   1      124.77      120.12       15.15 o
  -6   2   1       53.59       37.22        9.10 o
  -5   2   1      410.92      401.89       29.69 o
  -4   2   1      149.67      119.93        9.84 o
  -3   2   1     4634.24     4062.29      211.90 o
  -2   2   1      863.80      935.84       42.62 o
  -1   2   1     1719.81     1702.66      114.47 o
   0   2   1      135.22      109.08        6.46 o
   1   2   1      952.48      986.84       63.31 o
   2   2   1      232.36      227.00       12.11 o
   3   2   1        3.32        0.84        2.24 o
   4   2   1     1493.23     1488.02       99.41 o
   5   2   1      355.95      389.98       45.24 o
   6   2   1       -1.68        0.12        5.30 o
   7   2   1       13.78       15.34        7.19 o
  -7   3   1      244.27      220.89       23.82 o
  -6   3   1       21.72       26.82        7.63 o
  -5   3   1      211.16      188.39       17.03 o
  -4   3   1      184.12      161.08       11.94 o
  -3   3   1      620.23      542.18       31.24 o
  -2   3   1       -0.49        6.99        1.20 o
  -1   3   1     1279.91     1246.78       64.76 o
   0   3   1       88.82       98.03        5.38 o
   1   3   1     2829.01     2677.74      171.90 o
   2   3   1       93.81       86.01        5.34 o
   3   3   1     1706.55     1646.90       85.19 o
   4   3   1       30.98       32.11        4.13 o
   5   3   1       30.08       41.85        6.17 o
   7   3   1        1.44        4.14        5.69 o
  -7   4   1       -0.54        2.68        2.01 o
  -6   4   1      354.58      285.73       26.71 o
  -5   4   1      312.32      310.70       23.97 o
  -4   4   1        1.62        2.24        4.82 o
  -3   4   1      447.06      584.65       23.65 o
  -2   4   1        9.35        6.12        3.85 o
  -1   4   1       67.71       59.27        4.65 o
   0   4   1     1014.68     1136.69       49.50 o
   1   4   1       10.89       11.68        1.82 o
   2   4   1     1256.87     1205.35       56.74 o
   3   4   1      120.03      111.47        6.06 o
   4   4   1      358.20      338.52       28.87 o
   5   4   1       40.08       37.22        6.77 o
   6   4   1       16.90       27.63        5.45 o
   7   4   1        5.39        0.47       20.92 o
  -7   5   1       17.82       22.13        9.03 o
  -6   5   1       13.68       10.71        5.98 o
  -5   5   1     1114.61      944.56       76.69 o
  -4   5   1      424.84      441.91       30.90 o
  -3   5   1     1878.23     2232.74       94.04 o
  -2   5   1      601.75      524.28       34.98 o
  -1   5   1      685.75      723.20       35.45 o
   0   5   1     5952.02     6120.95      316.56 o
   1   5   1     1636.57     1528.50       72.72 o
   2   5   1      346.34      344.43       16.33 o
   3   5   1     1822.93     1814.80       74.11 o
   4   5   1       38.75       35.34        3.69 o
   5   5   1      116.71      102.78       14.74 o
   6   5   1       12.46       10.79        4.91 o
   7   5   1       26.24       27.85        6.83 o
  -7   6   1        4.15        3.15       15.36 o
  -6   6   1      154.76      138.91       14.99 o
  -5   6   1      170.96      192.30       15.52 o
  -4   6   1       74.81       81.54        9.06 o
  -3   6   1       98.32      113.51        7.33 o
  -2   6   1       40.48       42.05        4.31 o
  -1   6   1        9.71        0.52        3.11 o
   0   6   1       19.67       23.63        2.56 o
   1   6   1      826.93      722.33       36.28 o
   2   6   1     1864.22     1722.83       73.13 o
   3   6   1       85.39       89.07        4.90 o
   4   6   1      309.98      303.60       17.27 o
   5   6   1       63.45       49.39        9.29 o
   6   6   1       87.12       73.54       11.98 o
   7   6   1       -6.41        0.04        4.67 o
  -7   7   1       97.54       94.78       12.70 o
  -6   7   1       -0.24        0.52        3.52 o
  -5   7   1      191.41      192.97       17.26 o
  -4   7   1       -0.74        1.88        2.36 o
  -3   7   1      406.72      423.83       30.41 o
  -2   7   1      478.87      465.74       25.65 o
  -1   7   1      646.44      490.27       31.16 o
   0   7   1      228.43      230.66       11.43 o
   1   7   1       69.01       51.50        5.02 o
   2   7   1        0.84        0.57        1.05 o
   3   7   1       82.99       62.01        5.38 o
   4   7   1       87.26       81.98        7.58 o
   5   7   1        4.43        0.34       13.48 o
   6   7   1       14.68       10.66        5.33 o
  -6   8   1       65.19       69.37       10.55 o
  -5   8   1       97.50       81.78       12.03 o
  -4   8   1      452.88      489.29       32.68 o
  -3   8   1       44.98       53.46        6.82 o
  -2   8   1      247.66      212.51       15.15 o
  -1   8   1      832.11      744.68       43.92 o
   0   8   1      182.82      242.41        9.96 o
   1   8   1      584.73      563.02       29.49 o
   2   8   1      890.47      797.10       48.82 o
   3   8   1      288.74      289.50       17.01 o
   4   8   1      106.89      101.58        8.91 o
   5   8   1       10.25       10.70        5.69 o
   6   8   1       76.63       94.32       11.50 o
  -6   9   1       17.18       18.56        7.97 o
  -5   9   1       24.31        5.89        8.16 o
  -4   9   1       20.47       15.81        6.90 o
  -3   9   1       15.55       17.95        5.36 o
  -2   9   1      338.22      370.83       17.81 o
  -1   9   1      202.29      205.05       11.21 o
   0   9   1      389.58      408.13       21.22 o
   1   9   1       41.30       34.11        6.18 o
   2   9   1       43.93       27.53        5.13 o
   3   9   1       47.48       45.50        5.11 o
   4   9   1      185.02      192.74       17.22 o
   5   9   1      105.93       99.25       15.22 o
   6   9   1      265.54      269.95       32.17 o
  -6  10   1       20.73        7.45       11.05 o
  -5  10   1      310.56      321.30       26.27 o
  -4  10   1       28.98       52.00        7.70 o
  -3  10   1      961.86     1000.34       51.31 o
  -2  10   1       83.65       74.56        7.12 o
  -1  10   1      129.81      176.90        9.91 o
   0  10   1       85.98       79.65        7.85 o
   1  10   1      801.26      756.66       53.78 o
   2  10   1      911.09      887.50       50.00 o
   3  10   1      227.69      216.94       14.47 o
   4  10   1       46.25       52.20        6.97 o
   5  10   1       95.50      116.18       14.98 o
   6  10   1      246.79      208.87       30.68 o
  -6  11   1       14.04       10.06        9.90 o
  -5  11   1       41.82       55.65        9.74 o
  -4  11   1       60.81       88.70        9.98 o
  -3  11   1       -1.75        3.17        7.45 o
  -2  11   1      439.53      430.85       28.64 o
  -1  11   1       11.94       22.08        4.31 o
   0  11   1        6.32        1.00        5.54 o
   1  11   1       37.27       49.70        6.84 o
   2  11   1       64.63       57.13        6.82 o
   3  11   1      351.12      332.73       21.08 o
   4  11   1        4.13        2.89       14.23 o
   5  11   1      480.46      429.54       57.16 o
  -5  12   1        8.33        6.38       12.04 o
  -4  12   1        1.44       16.92       11.38 o
  -3  12   1      505.24      499.89       36.82 o
  -2  12   1      349.14      343.09       23.30 o
  -1  12   1      128.29      119.41       11.02 o
   0  12   1      254.26      283.67       19.93 o
   1  12   1       78.17       73.17        9.62 o
   2  12   1      214.99      155.60       17.43 o
   3  12   1       34.03       30.57        6.70 o
   4  12   1       43.32       43.72        7.93 o
   5  12   1      326.48      315.27       41.22 o
  -5  13   1       37.18       27.94       12.90 o
  -4  13   1      688.36      601.78       63.35 o
  -3  13   1      336.64      282.51       27.38 o
  -2  13   1        5.87        0.08       20.34 o
  -1  13   1      424.14      447.72       27.25 o
   0  13   1     1162.37     1201.86       77.87 o
   1  13   1      145.65      119.67       14.03 o
   2  13   1       15.74       12.36        8.26 o
   3  13   1       47.67       47.42        7.76 o
   4  13   1       11.77        6.78        7.71 o
   5  13   1       40.92       11.62       13.00 o
  -4  14   1        3.18        9.67       13.83 o
  -3  14   1       86.85       95.12       13.94 o
  -2  14   1      163.59      189.76       16.48 o
  -1  14   1      368.46      386.18       24.16 o
   0  14   1        4.97        1.69       15.59 o
   1  14   1      537.00      511.45       38.49 o
   2  14   1       23.77       13.10        7.05 o
   3  14   1       29.68       39.47        7.41 o
   4  14   1        2.40        5.37       11.08 o
  -4  15   1       50.54       30.92       15.30 o
  -3  15   1       12.79       27.76        8.89 o
  -2  15   1        7.07        4.18        8.41 o
  -1  15   1       39.20       43.25        9.32 o
   0  15   1      249.03      253.79       21.46 o
   1  15   1      101.89       83.27       12.34 o
   2  15   1       79.85       76.86       10.86 o
   3  15   1      387.91      356.63       29.06 o
   4  15   1        2.94        0.58       18.55 o
  -3  16   1       26.96       20.41       10.58 o
  -2  16   1       29.30       17.53        9.14 o
  -1  16   1        5.78       10.93       16.96 o
   0  16   1      289.59      288.49       24.23 o
   1  16   1      134.97      154.72       14.87 o
   2  16   1       34.77       22.52        8.81 o
   3  16   1        5.48        0.86       20.22 o
  -2  17   1       13.30        9.26        8.27 o
  -1  17   1      113.12      122.02       18.38 o
   0  17   1        6.67        9.48       10.07 o
   1  17   1      142.44      125.67       16.23 o
   2  17   1      306.00      311.65       25.33 o
  -1  18   1      144.87      160.58       22.05 o
   0  18   1       -0.16        0.08        4.58 o
  -1 -18   2        1.92        8.16       11.09 o
   0 -18   2       -1.80        4.64       10.98 o
   1 -18   2       22.11       35.07       13.21 o
  -2 -17   2       -2.94        0.44        8.47 o
  -1 -17   2      319.55      285.53       26.13 o
   0 -17   2      119.61       95.52       15.27 o
   1 -17   2      453.49      466.27       44.32 o
   2 -17   2      421.98      396.38       52.84 o
  -3 -16   2       31.06       23.02        8.44 o
  -2 -16   2      650.73      602.95       46.29 o
  -1 -16   2       26.22       15.82        8.63 o
   0 -16   2       64.37       31.58       11.40 o
   1 -16   2        1.71        4.01       11.94 o
   2 -16   2        2.02        0.02        9.08 o
   3 -16   2       25.85       27.05       11.10 o
  -4 -15   2       -5.89        0.32       11.27 o
  -3 -15   2      180.34      171.12       16.59 o
  -2 -15   2      235.48      191.28       20.13 o
  -1 -15   2        8.83        1.04        8.63 o
   0 -15   2      289.83      321.59       24.07 o
   1 -15   2      168.82      187.30       17.25 o
   2 -15   2       16.64       21.78        7.97 o
   3 -15   2        5.42        0.27       16.41 o
   4 -15   2       -4.57        7.17       20.49 o
  -4 -14   2       35.93       27.89        7.42 o
  -3 -14   2      145.07      129.40       13.97 o
  -2 -14   2      421.32      448.41       30.57 o
  -1 -14   2       56.18       68.17        9.13 o
   0 -14   2      293.82      318.63       24.11 o
   1 -14   2      311.71      304.13       21.77 o
   2 -14   2       42.34       43.94        9.30 o
   3 -14   2       29.30       39.25        9.47 o
   4 -14   2       36.05       34.33       10.22 o
  -5 -13   2        0.96        2.75        2.94 o
  -4 -13   2       10.43        8.35        6.31 o
  -3 -13   2       24.82       16.18        6.52 o
  -2 -13   2      165.03      144.27       14.72 o
  -1 -13   2        6.65        9.50        5.92 o
   0 -13   2      322.40      341.81       24.91 o
   1 -13   2       -4.64        0.50        8.58 o
   2 -13   2       -2.74        3.99        9.73 o
   3 -13   2       85.58       84.74       11.74 o
   4 -13   2       99.64      109.89       13.37 o
   5 -13   2       -1.89        0.00       13.53 o
  -5 -12   2        1.56        3.40        8.16 o
  -4 -12   2       94.83       90.55        9.58 o
  -3 -12   2       17.30       18.91        5.06 o
  -2 -12   2      111.34       88.29       11.11 o
  -1 -12   2      186.17      182.92       16.09 o
   0 -12   2      932.57      878.16       62.62 o
   1 -12   2       72.45       91.33        8.54 o
   2 -12   2      269.08      233.75       19.50 o
   3 -12   2       43.84       54.13        8.57 o
   4 -12   2      190.38      263.07       22.70 o
   5 -12   2        6.02        6.95       11.73 o
  -6 -11   2        7.43       13.18        7.85 o
  -5 -11   2      494.45      476.39       39.88 o
  -4 -11   2      103.98       96.51       12.18 o
  -3 -11   2        5.97       13.76        9.86 o
  -2 -11   2       49.65       48.61        7.32 o
  -1 -11   2      210.20      238.22       17.00 o
   0 -11   2      108.64      102.82        9.24 o
   1 -11   2     1049.05     1025.43       62.47 o
   2 -11   2       43.96       51.44        7.32 o
   3 -11   2      122.23      126.47       11.77 o
   4 -11   2       20.17        8.46        7.42 o
   5 -11   2       49.53       55.45        9.84 o
   6 -11   2       37.01       44.66        9.85 o
  -5 -10   2      275.01      243.73       23.08 o
  -4 -10   2       35.59       37.13        7.07 o
  -3 -10   2      249.53      265.28       15.57 o
  -2 -10   2      571.95      543.14       39.05 o
  -1 -10   2       47.41       38.72        6.88 o
   0 -10   2      507.30      548.40       30.55 o
   1 -10   2      227.86      247.95       14.33 o
   2 -10   2      287.90      279.53       15.77 o
   3 -10   2        3.25        1.93        6.14 o
   4 -10   2      226.14      232.00       19.90 o
   5 -10   2       24.78       26.50        7.99 o
   6 -10   2      143.00      118.54       16.21 o
  -5  -9   2      351.97      362.17       28.94 o
  -4  -9   2      994.85     1073.70       76.51 o
  -3  -9   2       67.75       68.75        6.12 o
  -2  -9   2      438.58      452.05       29.97 o
  -1  -9   2     1209.16     1341.23       78.84 o
   0  -9   2       68.18       62.79        6.08 o
   1  -9   2      224.35      241.85       12.50 o
   2  -9   2      122.59      123.04        8.36 o
   3  -9   2       36.56       47.54        5.73 o
   4  -9   2      103.51      122.81       11.82 o
   5  -9   2       25.82       28.59        7.79 o
   6  -9   2        2.56        0.42        8.66 o
  -5  -8   2      -12.64        2.00        6.11 o
  -4  -8   2      777.35      746.32       47.13 o
  -3  -8   2       69.64       68.71        5.76 o
  -2  -8   2       45.12       37.62        4.75 o
  -1  -8   2     1694.57     1455.32      106.93 o
   0  -8   2      188.50      227.83       10.43 o
   1  -8   2      142.61      153.44        8.52 o
   2  -8   2      136.58      132.49        8.68 o
   3  -8   2       44.82       39.06        5.87 o
   4  -8   2      216.43      260.92       18.26 o
   5  -8   2       24.98       47.30        7.41 o
   6  -8   2      164.35      127.02       16.46 o
  -5  -7   2        0.24        5.46        1.08 o
  -4  -7   2       42.66       35.10        4.10 o
  -3  -7   2      272.82      251.65       14.32 o
  -2  -7   2      351.53      314.78       18.20 o
  -1  -7   2      884.00      754.59       50.39 o
   0  -7   2       26.21       18.27        3.30 o
   1  -7   2      325.04      311.44       20.04 o
   2  -7   2       96.86       86.00        6.81 o
   3  -7   2      236.22      267.38       14.46 o
   4  -7   2      242.61      324.17       19.68 o
   5  -7   2       53.08       55.83        8.38 o
   6  -7   2      159.71      127.88       15.64 o
  -5  -6   2        6.23        2.15        6.95 o
  -4  -6   2        6.62        1.03        4.40 o
  -3  -6   2      191.07      199.25       11.15 o
  -2  -6   2     1448.41     1437.78       65.69 o
  -1  -6   2     1548.89     1480.71       86.65 o
   0  -6   2      664.12      725.84       34.61 o
   1  -6   2     4045.86     3903.25      260.07 o
   2  -6   2        0.87        0.12        1.90 o
   3  -6   2     2092.29     2323.98       94.37 o
   4  -6   2      129.68      136.22       12.22 o
   5  -6   2       13.54        9.05        5.61 o
   6  -6   2       52.53       57.31        8.60 o
   7  -6   2       22.35       16.81        7.69 o
  -5  -5   2        2.22        2.91        9.40 o
  -4  -5   2      370.81      349.36       37.75 o
  -3  -5   2      254.16      264.34       19.24 o
  -2  -5   2     1520.23     1590.62       68.80 o
  -1  -5   2       42.90       42.67        3.71 o
   0  -5   2     2461.24     2569.72      115.32 o
   1  -5   2      729.47      871.35       34.68 o
   2  -5   2     6025.72     6044.94      305.16 o
   3  -5   2     1136.99     1160.62       62.82 o
   4  -5   2       -0.93        1.99        1.78 o
   5  -5   2      100.06      108.97       10.59 o
   6  -5   2       22.69       17.80        6.20 o
   7  -5   2        5.18        1.61        9.34 o
  -6  -4   2      149.01      150.03       18.21 o
  -5  -4   2      580.45      499.48       57.58 o
  -4  -4   2      178.67      157.08       20.07 o
  -3  -4   2       24.00       21.34        3.97 o
  -2  -4   2      664.92      658.63       30.36 o
  -1  -4   2        1.21        3.81        1.51 o
   0  -4   2      308.39      335.40       16.47 o
   1  -4   2      522.55      522.99       29.31 o
   2  -4   2      672.50      645.41       32.49 o
   3  -4   2       88.61       96.68        6.39 o
   4  -4   2       49.41       57.77        5.38 o
   5  -4   2        2.52        9.85        7.46 o
   6  -4   2       32.09       35.95        6.74 o
   7  -4   2       -2.46        0.32       10.48 o
  -7  -3   2        5.45        8.45       21.15 o
  -6  -3   2      211.68      233.43       25.46 o
  -5  -3   2      136.40      139.73       11.71 o
  -4  -3   2        4.67        2.63       15.33 o
  -3  -3   2      126.69       85.04        9.92 o
  -2  -3   2        3.39        4.56        2.46 o
  -1  -3   2     3137.14     3102.01      134.49 o
   0  -3   2      801.24      818.37       59.65 o
   1  -3   2      415.53      485.99       21.42 o
   2  -3   2        8.02        6.76        2.75 o
   3  -3   2     1100.24     1120.99       60.56 o
   4  -3   2      498.36      578.28       28.48 o
   5  -3   2      894.83      927.21       61.79 o
   6  -3   2      115.99       94.38       14.27 o
   7  -3   2        4.94        9.88        9.60 o
  -7  -2   2       16.66        6.70        7.01 o
  -6  -2   2        3.06        0.61        9.90 o
  -5  -2   2       88.82       94.30        8.82 o
  -4  -2   2      199.55      210.37       11.02 o
  -3  -2   2      124.16       92.65        7.76 o
  -2  -2   2       15.92       17.66        1.99 o
  -1  -2   2     1434.39     1506.46       68.17 o
   0  -2   2    19240.92    20772.30     1510.92 o
   1  -2   2      268.39      270.83       16.84 o
   2  -2   2      125.61      140.22        8.04 o
   3  -2   2     1091.16     1086.27       47.50 o
   4  -2   2      175.87      170.57        9.73 o
   5  -2   2      375.61      373.94       27.31 o
   6  -2   2      466.53      481.74       41.82 o
   7  -2   2       19.74       10.13        7.74 o
  -7  -1   2       -6.77        1.90        5.75 o
  -6  -1   2       27.89       27.78        5.19 o
  -5  -1   2      479.29      481.66       40.99 o
  -4  -1   2      207.98      182.30       12.43 o
  -3  -1   2      709.56      641.28       31.56 o
  -2  -1   2     1904.16     1775.63       75.93 o
  -1  -1   2     9424.64     8570.44      358.25 o
   0  -1   2       43.28       39.48        4.10 o
   1  -1   2       10.59       10.10        2.28 o
   2  -1   2      272.97      300.12       12.30 o
   3  -1   2       -0.42        0.82        1.04 o
   4  -1   2       73.29       54.10        4.99 o
   5  -1   2       79.48      112.44        9.99 o
   6  -1   2      220.88      251.16       21.53 o
   7  -1   2       77.98       64.77       11.33 o
  -7   0   2       17.08       19.76        7.97 o
  -6   0   2      115.19      108.65       12.37 o
  -5   0   2      267.22      277.22       24.10 o
  -4   0   2      264.72      261.94       14.10 o
  -3   0   2      490.67      444.52       22.37 o
  -2   0   2      344.13      325.33       16.59 o
  -1   0   2     1372.96     1151.13       54.45 o
   0   0   2      316.25      314.59       19.41 o
   1   0   2       19.63       15.97        2.01 o
   2   0   2       90.30       73.50        5.03 o
   3   0   2      504.56      488.87       22.47 o
   4   0   2       48.15       46.09        3.83 o
   5   0   2       12.01       15.53        5.80 o
   6   0   2      509.45      537.17       66.15 o
   7   0   2        1.38        0.31        5.51 o
  -7   1   2        2.19        0.32        7.69 o
  -6   1   2       87.69      102.61       11.14 o
  -5   1   2      135.05      139.62       14.20 o
  -4   1   2     1061.75     1020.58       58.89 o
  -3   1   2      500.78      415.88       22.37 o
  -2   1   2      239.06      246.20       11.98 o
  -1   1   2      371.58      327.64       19.94 o
   0   1   2        0.64       34.56        2.64 o
   1   1   2      955.52     1152.92       75.67 o
   2   1   2       33.04       34.23        3.04 o
   3   1   2     1422.44     1360.04       62.72 o
   4   1   2        5.12        3.27        4.57 o
   5   1   2       32.62       34.02        5.76 o
   6   1   2       41.07       34.40        6.71 o
   7   1   2        3.12        3.29       13.83 o
  -7   2   2       80.47       81.91       11.75 o
  -6   2   2       12.67       20.01        6.73 o
  -5   2   2       -3.12        0.05        8.15 o
  -4   2   2      160.69      157.39       10.46 o
  -3   2   2      128.23      107.14        6.80 o
  -2   2   2     4659.72     4142.51      227.31 o
  -1   2   2      609.11      583.05       41.28 o
   0   2   2     1917.07     1659.24      127.27 o
   1   2   2     9952.33    11575.02      657.92 o
   2   2   2       15.22        4.37        2.17 o
   3   2   2      556.69      527.40       28.29 o
   4   2   2       87.20       89.29        7.26 o
   5   2   2      186.78      198.48       17.21 o
   7   2   2       38.88       49.18        9.35 o
  -7   3   2       93.68       87.36       13.18 o
  -6   3   2       11.74       15.83        6.67 o
  -5   3   2      192.81      157.94       15.81 o
  -4   3   2       39.20       31.46        5.99 o
  -3   3   2     1298.02     1292.11       71.63 o
  -2   3   2     2650.09     2650.61      144.42 o
  -1   3   2       43.76       37.25        4.14 o
   0   3   2     9465.67     9290.21      573.37 o
   1   3   2       93.39      106.98        7.46 o
   2   3   2      735.54      649.40       43.25 o
   3   3   2      742.58      654.54       37.48 o
   4   3   2      389.77      355.04       26.67 o
   5   3   2      101.35      103.14       10.05 o
   6   3   2        4.85       12.31       17.86 o
   7   3   2        8.33       14.26        6.29 o
  -7   4   2       12.97        1.73        8.59 o
  -6   4   2      461.70      424.74       34.10 o
  -5   4   2      202.37      170.58       16.92 o
  -4   4   2       11.50        4.49        4.72 o
  -3   4   2       40.00       30.90        4.41 o
  -2   4   2       98.52      124.40        6.84 o
  -1   4   2      459.90      456.29       22.28 o
   0   4   2     1751.10     1797.07       71.57 o
   1   4   2     3935.86     4285.45      188.78 o
   2   4   2      298.51      285.70       15.86 o
   3   4   2     1254.99     1104.63       56.48 o
   4   4   2      144.45      146.84        9.00 o
   5   4   2      219.71      203.13       26.48 o
   6   4   2       71.24       83.27       10.90 o
   7   4   2        1.68        1.05        6.71 o
  -7   5   2       85.17       64.98       14.32 o
  -6   5   2      643.80      587.21       45.62 o
  -5   5   2      981.96      942.33       67.77 o
  -4   5   2     2303.38     2393.02      155.36 o
  -3   5   2       68.21       59.94        5.84 o
  -2   5   2      841.76      865.43       50.53 o
  -1   5   2      258.44      274.75       13.17 o
   0   5   2        5.22       12.44        4.41 o
   1   5   2       84.87       94.24        4.41 o
   2   5   2     1248.63     1169.62       56.54 o
   3   5   2      658.95      605.45       29.98 o
   4   5   2      126.30      127.15       16.24 o
   5   5   2      242.18      249.81       28.82 o
   6   5   2       11.14        8.22        5.63 o
   7   5   2       -8.63        4.58        5.45 o
  -7   6   2       63.21       44.21       10.52 o
  -6   6   2       44.68       45.33        8.66 o
  -5   6   2       11.32       12.86        5.62 o
  -4   6   2      465.44      426.84       33.73 o
  -3   6   2     2399.46     2502.10      131.47 o
  -2   6   2     5505.13     5028.05      274.51 o
  -1   6   2     2270.50     2322.81      127.45 o
   0   6   2     5261.88     5448.34      232.28 o
   1   6   2      692.02      631.89       31.50 o
   2   6   2      569.93      602.64       25.83 o
   3   6   2      145.59      149.05        8.28 o
   4   6   2       10.99        7.15        5.28 o
   5   6   2      194.48      209.19       23.97 o
   6   6   2        4.19       26.28       14.76 o
  -7   7   2       52.39       54.56       10.20 o
  -6   7   2        7.49        3.20        7.64 o
  -5   7   2      193.38      171.77       17.48 o
  -4   7   2     1016.87      979.19       70.90 o
  -3   7   2     1423.65     1411.14       84.99 o
  -2   7   2     1848.65     1741.47      104.71 o
  -1   7   2     1210.03     1253.42       62.42 o
   0   7   2      211.84      237.03        9.32 o
   1   7   2      194.35      145.48       10.77 o
   2   7   2      686.87      656.40       31.24 o
   3   7   2       -1.06        2.28        2.70 o
   4   7   2      134.09      140.04        9.98 o
   5   7   2       43.68       37.08        8.27 o
  -6   8   2      129.48      107.56       14.63 o
  -5   8   2        6.65        7.31        6.18 o
  -4   8   2       40.26       22.94        7.97 o
  -3   8   2       63.52       70.97        7.74 o
  -2   8   2      725.63      727.65       35.44 o
  -1   8   2      702.33      640.91       30.51 o
   0   8   2       99.87       93.52        5.40 o
   1   8   2      580.17      483.47       32.39 o
   2   8   2        3.39        4.28        4.38 o
   3   8   2       -0.87        1.16        1.15 o
   4   8   2       38.80       40.14        4.95 o
   5   8   2       35.59       26.71        8.39 o
   6   8   2      117.25      119.97       16.66 o
  -6   9   2      112.14       78.91       13.92 o
  -5   9   2       27.94       17.26        8.19 o
  -4   9   2        9.49        6.76        7.31 o
  -3   9   2       56.21       45.01        7.66 o
  -2   9   2        1.26        8.65        4.32 o
  -1   9   2      303.65      279.11       14.21 o
   0   9   2       67.73       81.55        6.00 o
   1   9   2       67.00       69.68        6.09 o
   2   9   2       81.71       72.83        6.86 o
   3   9   2      118.29       94.36        8.54 o
   4   9   2      137.26      122.49       13.75 o
   5   9   2        3.48        6.70       15.29 o
   6   9   2        9.17       22.39        7.31 o
  -6  10   2      246.67      167.01       22.86 o
  -5  10   2        3.85        0.40       16.20 o
  -4  10   2      106.45      132.46       12.56 o
  -3  10   2       19.14       23.60        6.10 o
  -2  10   2      173.63      182.58       10.96 o
  -1  10   2      228.28      222.93       14.50 o
   0  10   2       21.73       19.88        4.65 o
   1  10   2      726.57      787.65       48.46 o
   2  10   2        7.74        2.67        4.47 o
   3  10   2      485.68      462.65       27.98 o
   4  10   2      359.67      362.64       32.11 o
   5  10   2      504.36      487.79       59.44 o
   6  10   2      245.23      257.04       31.16 o
  -6  11   2        0.44        3.19        4.88 o
  -5  11   2       65.43       35.88       11.36 o
  -4  11   2      155.72      170.94       16.53 o
  -3  11   2      169.14      176.44       20.94 o
  -2  11   2       80.44       73.11        9.23 o
  -1  11   2      627.64      703.21       34.46 o
   0  11   2       -1.27        4.07        2.91 o
   1  11   2       15.22        3.77        5.34 o
   2  11   2     1205.32     1235.55       65.64 o
   3  11   2      127.00      125.82        9.64 o
   4  11   2       60.87       65.79        9.11 o
   5  11   2      284.06      221.01       36.07 o
  -5  12   2        4.37        2.63       21.27 o
  -4  12   2       92.36       78.16       16.40 o
  -3  12   2        7.89       12.47        9.81 o
  -2  12   2      360.47      321.65       27.83 o
  -1  12   2       88.16       93.61        9.26 o
   0  12   2       72.08       67.39        9.88 o
   1  12   2       55.64       36.75        8.48 o
   2  12   2      670.27      674.65       45.97 o
   3  12   2       57.98       52.50        8.04 o
   4  12   2        0.75        0.01        4.23 o
   5  12   2      281.60      234.84       36.67 o
  -5  13   2       11.02       18.59       19.07 o
  -4  13   2       -6.38        0.51       13.56 o
  -3  13   2       13.14        6.75        7.54 o
  -2  13   2     1191.26     1106.86       80.64 o
  -1  13   2      234.01      244.75       17.35 o
   0  13   2       37.51       35.25        8.23 o
   1  13   2      437.18      512.79       31.81 o
   2  13   2        3.30        9.13        8.26 o
   3  13   2        1.71        1.72        8.32 o
   4  13   2        5.12        0.04       13.77 o
   5  13   2      269.92      229.28       36.07 o
  -4  14   2       -5.21        4.11       11.27 o
  -3  14   2      899.44      885.64       73.09 o
  -2  14   2       16.48       11.56        7.83 o
  -1  14   2       23.52       15.61        6.69 o
   0  14   2      242.63      209.63       20.82 o
   1  14   2      217.23      249.92       18.71 o
   2  14   2       43.28       35.66        8.10 o
   3  14   2       15.40        2.12        7.81 o
   4  14   2       11.71       12.44        7.66 o
  -4  15   2      261.17      227.06       31.71 o
  -3  15   2      123.00      136.61       17.09 o
  -2  15   2       35.75       30.03        9.09 o
  -1  15   2       22.19        2.61        8.36 o
   0  15   2      214.31      175.15       19.61 o
   1  15   2      157.06      144.28       15.92 o
   2  15   2       27.30       29.39        7.75 o
   3  15   2      122.44      102.45       16.30 o
   4  15   2       -2.64        0.53       16.56 o
  -3  16   2       46.55       38.86       11.98 o
  -2  16   2        2.68       19.69       14.03 o
  -1  16   2       -7.22        5.23        9.67 o
   0  16   2        9.71       14.28        7.30 o
   1  16   2      360.71      396.47       28.51 o
   2  16   2      228.79      218.45       20.08 o
   3  16   2        2.55        0.49       17.26 o
  -2  17   2       97.93       76.23       18.75 o
  -1  17   2       62.97       60.00       15.10 o
   0  17   2       53.56       60.39       11.08 o
   1  17   2       66.17       57.14       11.70 o
   2  17   2       12.62        3.67        7.88 o
   0  18   2      440.81      388.49       35.22 o
  -1 -18   3        4.03       11.99       18.61 o
   0 -18   3        4.65        6.47       23.46 o
   1 -18   3      -10.22        2.64       15.32 o
  -2 -17   3        7.37        0.03       12.53 o
  -1 -17   3       20.17       26.57       11.98 o
   0 -17   3       -7.65        6.05        8.59 o
   1 -17   3      188.43      221.66       24.91 o
   2 -17   3       33.76       35.25       19.30 o
  -3 -16   3       42.24       46.87        9.07 o
  -2 -16   3      105.49      112.64       12.92 o
  -1 -16   3      336.32      376.33       27.04 o
   0 -16   3      151.26      127.09       16.36 o
   1 -16   3      195.71      177.54       24.21 o
   2 -16   3       83.88       79.48       12.68 o
   3 -16   3        6.17        1.02        7.45 o
  -4 -15   3       -1.68        9.83        9.18 o
  -3 -15   3      280.14      250.61       22.73 o
  -2 -15   3       -3.91        0.04       15.02 o
  -1 -15   3       -1.26        1.15        8.54 o
   0 -15   3        1.52        0.01        8.34 o
   1 -15   3      144.71      107.37       16.09 o
   2 -15   3      432.19      394.63       42.00 o
   3 -15   3      141.52      111.23       18.47 o
   4 -15   3       28.92       22.69       10.30 o
  -4 -14   3        4.85        2.28       10.91 o
  -3 -14   3      246.89      271.32       20.18 o
  -2 -14   3      562.04      590.12       39.03 o
  -1 -14   3       53.40       60.67        9.20 o
   0 -14   3      212.80      214.21       19.16 o
   1 -14   3       75.46       50.46        9.35 o
   2 -14   3      192.07      199.93       18.31 o
   3 -14   3       71.15       68.48       12.79 o
   4 -14   3       -0.84       11.24        3.05 o
  -5 -13   3       82.05       88.68       12.25 o
  -4 -13   3       11.68        6.58        6.49 o
  -3 -13   3      102.47      101.28       10.99 o
  -2 -13   3       -2.34        0.38        7.80 o
  -1 -13   3       -3.00        8.26       10.17 o
   0 -13   3        5.69       10.83       12.54 o
   1 -13   3      110.26      104.82       10.79 o
   2 -13   3      334.22      325.71       26.68 o
   3 -13   3      248.31      249.04       21.79 o
   4 -13   3      115.04       79.31       14.30 o
   5 -13   3       20.94       18.57       11.69 o
  -5 -12   3        9.74        6.34        8.70 o
  -4 -12   3       59.75       54.53        7.58 o
  -3 -12   3        5.11        3.22       11.95 o
  -2 -12   3       92.63       95.72       10.30 o
  -1 -12   3      982.30     1060.53       66.10 o
   0 -12   3       15.74       17.91        6.25 o
   1 -12   3     2184.45     2160.55      123.95 o
   2 -12   3       11.94       10.80        5.41 o
   3 -12   3       77.31       80.86       10.52 o
   4 -12   3       49.71       54.98        9.60 o
   5 -12   3        9.86        3.80        9.72 o
  -6 -11   3       29.78       23.42        8.51 o
  -5 -11   3      137.80      146.82       14.70 o
  -4 -11   3       73.70       83.71       10.07 o
  -3 -11   3       23.49       39.28        5.69 o
  -2 -11   3     1110.54     1205.03       73.27 o
  -1 -11   3       -5.05        1.77        9.05 o
   0 -11   3      160.51      150.56       12.22 o
   1 -11   3       66.95       51.77        7.20 o
   2 -11   3      814.56      929.80       48.41 o
   3 -11   3       48.79       51.10        8.12 o
   4 -11   3      107.07      141.94       13.08 o
   5 -11   3       26.60       24.93        8.44 o
   6 -11   3       22.53       22.13       17.97 o
  -5 -10   3      151.43      172.97       15.30 o
  -4 -10   3      411.19      406.19       34.08 o
  -3 -10   3        1.28        6.71        6.56 o
  -2 -10   3      270.28      319.18       20.17 o
  -1 -10   3      210.70      185.43       16.67 o
   0 -10   3      215.59      233.03       14.61 o
   1 -10   3      775.46      833.31       41.13 o
   2 -10   3      287.07      244.60       20.14 o
   3 -10   3       72.98       85.39        7.71 o
   4 -10   3      173.13      192.96       16.56 o
   5 -10   3        5.17        5.11        9.31 o
   6 -10   3       44.84       41.64        9.80 o
  -5  -9   3      698.99      765.70       55.47 o
  -4  -9   3     1505.06     1628.68      114.53 o
  -3  -9   3      555.92      565.31       31.27 o
  -2  -9   3        1.94        0.17        6.13 o
  -1  -9   3      458.23      432.14       31.61 o
   0  -9   3      303.53      305.48       17.01 o
   1  -9   3        1.38        3.77        2.94 o
   2  -9   3      139.71      153.82        9.73 o
   3  -9   3      476.15      461.73       26.62 o
   4  -9   3      175.45      174.54       16.56 o
   5  -9   3      442.91      426.09       34.03 o
   6  -9   3       15.98        4.89        7.37 o
  -5  -8   3      432.91      476.54       34.32 o
  -4  -8   3      212.96      208.32       14.85 o
  -3  -8   3      574.34      601.03       32.00 o
  -2  -8   3      129.44       97.71       10.58 o
  -1  -8   3      109.56      128.66        9.68 o
   0  -8   3      187.89      211.09       10.28 o
   1  -8   3       61.21       71.77        5.23 o
   2  -8   3      206.58      151.40       11.70 o
   3  -8   3       -0.72        2.05        2.15 o
   4  -8   3      140.22      168.21       13.67 o
   5  -8   3       24.13       26.69        7.20 o
   6  -8   3       -1.66        0.85        9.10 o
  -6  -7   3      497.83      525.04       55.00 o
  -5  -7   3       13.24       10.68        7.91 o
  -4  -7   3      359.89      355.71       19.91 o
  -3  -7   3      449.34      425.55       22.70 o
  -2  -7   3      328.26      299.96       19.74 o
  -1  -7   3      636.23      620.68       36.73 o
   0  -7   3     1820.76     1686.46       94.88 o
   1  -7   3       14.58       15.98        3.52 o
   2  -7   3       86.61       80.27        6.26 o
   3  -7   3        5.64        8.72        9.06 o
   4  -7   3      203.49      168.89       17.27 o
   5  -7   3       43.34       62.12        7.80 o
   6  -7   3       26.30       22.67        7.40 o
  -6  -6   3       23.13       18.32        9.95 o
  -5  -6   3       24.62       39.35        8.51 o
  -4  -6   3       15.55       17.03        4.68 o
  -3  -6   3      186.16      189.67        9.45 o
  -2  -6   3        7.19        7.77        2.19 o
  -1  -6   3     4340.07     3721.50      219.93 o
   0  -6   3      168.77      173.43        9.88 o
   1  -6   3     1126.88     1263.22       49.72 o
   2  -6   3       69.15       74.80        5.06 o
   3  -6   3      147.79      167.73        8.55 o
   4  -6   3     1158.67     1409.88       79.71 o
   5  -6   3       35.01       37.17        7.13 o
   6  -6   3      110.36      114.52       12.25 o
   7  -6   3        3.62        4.15       19.94 o
  -7  -5   3       62.25       61.92        9.95 o
  -5  -5   3       -0.90        0.08        1.65 o
  -4  -5   3        2.88       11.96       10.12 o
  -3  -5   3      168.36      181.16        9.73 o
  -2  -5   3      736.80      735.91       33.67 o
  -1  -5   3      431.22      586.58       24.97 o
   0  -5   3       96.06       97.35        5.89 o
   1  -5   3     1890.64     1960.34       96.79 o
   2  -5   3      229.87      255.68       12.23 o
   3  -5   3     2616.54     2637.33      117.43 o
   4  -5   3        1.02        2.75        3.70 o
   5  -5   3        7.17       14.72        5.17 o
   6  -5   3       96.44       76.05       10.93 o
   7  -5   3        8.48        2.98       10.87 o
  -7  -4   3       -2.70        8.74       10.78 o
  -5  -4   3        1.74        2.73        7.09 o
  -4  -4   3     1602.78     1628.39      149.61 o
  -3  -4   3      397.08      393.42       26.81 o
  -2  -4   3     1136.58     1203.59       50.56 o
  -1  -4   3     1317.75     1441.50       70.87 o
   0  -4   3     2332.36     2328.40      145.12 o
   1  -4   3      822.25     1340.41       46.79 o
   2  -4   3     1105.70     1028.73       62.50 o
   3  -4   3      918.72      949.81       46.60 o
   4  -4   3       61.76       69.68        5.91 o
   5  -4   3       -3.16        0.00        6.20 o
   6  -4   3        1.22        3.56        4.20 o
   7  -4   3       -2.04        5.66       10.72 o
  -7  -3   3       94.37      106.85       14.56 o
  -6  -3   3       -0.36        0.01        0.89 o
  -5  -3   3       95.71       92.58        9.40 o
  -4  -3   3      115.78      122.62        8.16 o
  -3  -3   3      496.79      469.45       30.47 o
  -2  -3   3     2022.64     1841.37       89.47 o
  -1  -3   3      486.03      453.91       26.54 o
   0  -3   3      213.16      233.89       13.40 o
   1  -3   3      686.47      716.09       39.13 o
   2  -3   3     5618.94     5082.29      250.50 o
   3  -3   3     1961.33     1977.28       91.09 o
   4  -3   3      119.54      107.95        8.65 o
   5  -3   3       73.18       56.01        8.48 o
   6  -3   3        4.76        0.51       11.08 o
   7  -3   3       33.79       34.31        9.20 o
  -7  -2   3       28.16       39.71        8.81 o
  -6  -2   3       63.69       79.98       10.49 o
  -5  -2   3       46.01       35.46        6.09 o
  -4  -2   3      816.21      827.22       41.42 o
  -3  -2   3      916.11      901.76       36.74 o
  -2  -2   3       46.01       42.91        2.60 o
  -1  -2   3     1770.76     1633.43      106.18 o
   0  -2   3      339.50      290.88       24.27 o
   1  -2   3     1909.66     1919.13      109.23 o
   2  -2   3       80.81       73.27        4.80 o
   3  -2   3       37.85       36.93        3.22 o
   4  -2   3      300.81      293.32       15.39 o
   5  -2   3      282.72      318.05       21.38 o
   6  -2   3      284.74      266.76       27.24 o
   7  -2   3       -6.92        0.98        8.90 o
  -7  -1   3        2.64        0.98       12.34 o
  -6  -1   3        3.09        8.17        8.67 o
  -5  -1   3      138.46      149.99       10.67 o
  -4  -1   3      950.85      840.67       45.57 o
  -3  -1   3     3481.32     3085.24      138.26 o
  -2  -1   3     4399.82     3822.94      183.46 o
  -1  -1   3      384.83      341.51       15.06 o
   0  -1   3     1801.43     1902.82      105.29 o
   1  -1   3     2279.48     2356.27      113.41 o
   2  -1   3       60.54       68.64        3.66 o
   3  -1   3      962.13     1013.97       42.05 o
   4  -1   3        1.50        1.72        2.95 o
   5  -1   3      111.18      124.17       10.03 o
   6  -1   3      229.65      244.03       33.61 o
   7  -1   3      213.96      218.85       21.70 o
  -7   0   3        2.52        0.20       12.48 o
  -6   0   3      101.65      102.07       11.24 o
  -5   0   3       -1.48        0.70        4.50 o
  -4   0   3      115.91       80.02        7.06 o
  -3   0   3     2502.94     2040.26       93.96 o
  -2   0   3      395.44      401.30       17.00 o
  -1   0   3      336.51      354.33       14.49 o
   0   0   3        5.81        3.61        3.09 o
   1   0   3       14.65       23.18        2.03 o
   2   0   3     1918.80     1955.28       82.98 o
   3   0   3      196.19      181.58        9.41 o
   4   0   3        0.14        0.00        0.92 o
   5   0   3     1120.94     1142.03      139.36 o
   6   0   3      941.68      926.52      118.15 o
   7   0   3        2.97        4.24       11.07 o
  -7   1   3       68.30       51.60       10.32 o
  -6   1   3        0.66        0.23        2.15 o
  -5   1   3      230.28      199.68       21.71 o
  -4   1   3      186.69      146.55       11.88 o
  -3   1   3       33.74       14.86        3.02 o
  -2   1   3      114.50      115.89        5.37 o
  -1   1   3      244.62      234.37        9.65 o
   0   1   3      331.57      633.93       38.88 o
   1   1   3     6973.99     7163.89      461.49 o
   2   1   3      115.76       87.19        7.42 o
   3   1   3      101.83       82.64        6.13 o
   4   1   3      121.51      119.08        8.06 o
   5   1   3      135.26      142.61       13.65 o
   6   1   3        1.83        8.05        6.37 o
   7   1   3       -1.14        3.49        5.24 o
  -7   2   3        1.95        4.16       11.00 o
  -6   2   3      131.75      115.25       15.19 o
  -5   2   3        2.04        3.32        6.32 o
  -4   2   3     1049.27      987.24       71.31 o
  -3   2   3     2068.11     1817.49       89.74 o
  -2   2   3      400.39      347.31       26.37 o
  -1   2   3      870.66      936.26       40.34 o
   0   2   3       -1.12        0.15        3.52 o
   1   2   3    56135.90    63211.43     4612.78 o
   2   2   3       95.34       92.11        6.21 o
   3   2   3       81.90       73.51        4.89 o
   4   2   3       15.85       17.96        4.37 o
   5   2   3      434.92      479.82       37.60 o
   6   2   3        7.64        0.57        5.98 o
   7   2   3       14.14       18.16        7.49 o
  -7   3   3       48.41       62.45       10.41 o
  -6   3   3        0.24        1.35        4.56 o
  -5   3   3       80.51       94.70        9.02 o
  -4   3   3      388.93      367.87       28.18 o
  -3   3   3       53.74       50.98        5.22 o
  -2   3   3      232.89      267.82       14.03 o
  -1   3   3     1174.01     1217.77       67.73 o
   0   3   3     9977.50    10148.98      661.19 o
   1   3   3      271.80      269.97       16.49 o
   2   3   3      126.22      112.92        9.68 o
   3   3   3     1690.21     1566.98       70.39 o
   4   3   3      244.00      247.92       21.72 o
   5   3   3       11.02        7.67        4.09 o
   6   3   3       29.48       32.17        7.67 o
   7   3   3       35.83       59.66        8.99 o
  -7   4   3       57.73       49.12       11.70 o
  -6   4   3       37.51       31.62        7.69 o
  -5   4   3     1795.10     1757.77      122.06 o
  -4   4   3     3004.36     3076.35      200.02 o
  -3   4   3       38.27       37.50        4.32 o
  -2   4   3     3046.27     2817.92      165.82 o
  -1   4   3        6.00       12.38        4.65 o
   0   4   3      325.66      323.16       15.61 o
   1   4   3      404.48      449.88       34.77 o
   2   4   3      694.69      669.41       35.20 o
   3   4   3        0.20        1.04        0.99 o
   4   4   3      246.52      242.97       21.90 o
   5   4   3       13.33       12.56        3.96 o
   6   4   3       -1.50        0.03        5.45 o
   7   4   3        2.04        0.60        9.62 o
  -7   5   3      162.67      143.42       19.80 o
  -6   5   3      159.71      144.22       15.23 o
  -5   5   3     2984.77     3058.42      200.45 o
  -4   5   3      201.53      199.37       16.53 o
  -3   5   3      517.36      480.26       27.47 o
  -2   5   3       12.81       24.58        3.50 o
  -1   5   3      194.04      201.84        9.15 o
   0   5   3     1722.71     1675.65       77.80 o
   1   5   3     1849.38     1839.22       87.72 o
   2   5   3        5.14        1.06        4.82 o
   3   5   3       41.33       38.29        3.42 o
   4   5   3      178.97      171.23       16.46 o
   5   5   3      129.84      138.03       17.32 o
   6   5   3       92.93       75.16       13.66 o
   7   5   3       26.06       31.74        8.57 o
  -7   6   3      166.58      157.24       16.92 o
  -6   6   3       12.26        8.62        6.19 o
  -5   6   3      121.17      128.51       12.57 o
  -4   6   3       22.03       20.73        5.99 o
  -3   6   3       37.84       47.43        4.84 o
  -2   6   3       -1.38        0.72        3.75 o
  -1   6   3      921.78      884.05       41.66 o
   0   6   3        4.07        7.64        4.96 o
   1   6   3      228.19      211.61       10.38 o
   2   6   3      251.01      230.72       12.17 o
   3   6   3      401.67      380.16       22.64 o
   4   6   3       48.05       38.83        6.44 o
   6   6   3        5.39        0.71       20.92 o
  -7   7   3        3.33        0.52       16.16 o
  -6   7   3       58.50       56.92        9.79 o
  -5   7   3       15.02       21.02        6.46 o
  -4   7   3      450.28      454.81       33.55 o
  -3   7   3       -2.47        3.32        7.40 o
  -2   7   3      273.69      311.96       20.91 o
  -1   7   3      300.57      285.07       14.43 o
   0   7   3     3447.22     3416.45      187.85 o
   1   7   3      626.92      667.32       34.70 o
   2   7   3      466.76      479.50       23.65 o
   3   7   3      200.01      175.94       12.39 o
   4   7   3       52.78       48.44        5.91 o
   5   7   3       24.62       26.12        7.31 o
   6   7   3        2.52        9.20       10.67 o
  -6   8   3       28.38       37.79       10.12 o
  -5   8   3      165.48      143.16       16.29 o
  -4   8   3       51.19       77.89        8.32 o
  -3   8   3     2238.27     2119.32      155.81 o
  -2   8   3      184.34      199.90       10.87 o
  -1   8   3     1242.27     1094.43       52.52 o
   0   8   3      334.07      328.99       15.13 o
   1   8   3       61.33       54.64        4.98 o
   2   8   3      723.58      721.31       35.99 o
   3   8   3        5.57        5.03        6.38 o
   4   8   3       -0.88        1.23        1.31 o
   5   8   3      133.67      163.10       18.63 o
   6   8   3       25.76       11.79        8.27 o
  -6   9   3       22.79       15.13        8.53 o
  -5   9   3      183.28      162.72       17.94 o
  -4   9   3       32.81       30.23        7.82 o
  -3   9   3       48.25       54.26        7.50 o
  -2   9   3        4.75       11.59        7.28 o
  -1   9   3       -5.16        0.22        5.20 o
   0   9   3       48.48       39.51        5.53 o
   1   9   3       24.67       14.88        4.38 o
   2   9   3       -3.83        4.20        7.86 o
   3   9   3      343.43      311.51       23.77 o
   4   9   3       22.50       32.42        5.48 o
   5   9   3       66.51       66.01       12.58 o
  -6  10   3       25.38       23.26        9.31 o
  -5  10   3        7.79       15.57        6.96 o
  -4  10   3      140.02      155.60       14.84 o
  -3  10   3      213.85      215.44       16.67 o
  -2  10   3        4.73        2.90       11.47 o
  -1  10   3      203.99      206.24       13.27 o
   0  10   3        8.70        0.11        4.30 o
   1  10   3       90.81       67.97        9.58 o
   2  10   3      418.68      407.55       24.45 o
   3  10   3      260.21      232.93       19.09 o
   4  10   3      100.93       94.09       11.72 o
   5  10   3       27.32       14.20        9.65 o
   6  10   3        0.12        0.15        0.96 o
  -6  11   3       72.64       71.69       12.70 o
  -5  11   3       50.15       44.05       10.50 o
  -4  11   3       48.98       69.64       12.47 o
  -3  11   3      164.86      210.92       20.80 o
  -2  11   3       35.36       40.98        7.04 o
  -1  11   3      147.17      131.58       10.98 o
   0  11   3      376.40      408.20       23.64 o
   1  11   3      117.69      107.12       11.56 o
   2  11   3      702.98      738.81       39.40 o
   3  11   3      193.09      173.80       15.11 o
   4  11   3       44.43       40.87        8.07 o
   5  11   3      293.76      290.87       37.69 o
  -5  12   3       16.42       11.28       11.06 o
  -4  12   3       18.15        8.51       10.20 o
  -3  12   3       41.55       39.81       11.76 o
  -2  12   3      170.79      203.76       14.07 o
  -1  12   3      322.22      356.75       21.54 o
   0  12   3       38.31       35.48        7.63 o
   1  12   3      227.10      232.53       18.66 o
   2  12   3      181.02      180.34       12.71 o
   3  12   3       -3.73        1.51        7.66 o
   4  12   3       49.67       41.75        9.28 o
   5  12   3       19.17        0.42       10.72 o
  -5  13   3        5.60        1.07       22.75 o
  -4  13   3        7.04        7.05        7.61 o
  -3  13   3      265.21      300.15       29.91 o
  -2  13   3       28.72       28.27        8.38 o
  -1  13   3       15.67        2.33        5.95 o
   0  13   3       85.30       49.43       11.04 o
   1  13   3       18.61       33.78        6.75 o
   2  13   3       68.72       91.70        9.24 o
   3  13   3       26.51       10.17        8.43 o
   4  13   3        7.82       13.56        7.60 o
  -4  14   3      -16.39        5.92        8.84 o
  -3  14   3       -8.33        9.96        9.95 o
  -2  14   3       10.82       14.58        7.25 o
  -1  14   3      365.23      341.14       24.46 o
   0  14   3      629.68      632.15       44.62 o
   1  14   3      282.18      235.75       22.67 o
   2  14   3      312.10      252.74       24.10 o
   3  14   3        8.18        6.67       11.77 o
   4  14   3       16.36        8.31        8.14 o
  -4  15   3        2.73        1.31       17.76 o
  -3  15   3      222.58      176.83       34.63 o
  -2  15   3       29.28       39.53        8.97 o
  -1  15   3      247.93      184.73       27.28 o
   0  15   3     1037.96     1028.33       71.12 o
   1  15   3      243.45      210.14       21.07 o
   2  15   3      265.74      291.08       21.87 o
   3  15   3       -0.99        8.95        5.04 o
  -3  16   3      129.06      128.55       25.64 o
  -2  16   3       25.92       23.07        9.11 o
  -1  16   3       -1.86        0.93       10.45 o
   0  16   3      330.77      357.14       27.41 o
   1  16   3      349.08      283.29       27.88 o
   2  16   3       -1.23        3.28        7.52 o
   3  16   3        6.77        5.07       12.76 o
  -2  17   3       60.84       47.07       16.12 o
  -1  17   3       11.62        6.31       14.88 o
   0  17   3       12.92       30.03       11.45 o
   1  17   3      135.05      131.98       15.71 o
   2  17   3       94.10       82.99       16.19 o
   0 -18   4        9.21        5.00       10.64 o
  -2 -17   4      195.80      159.80       18.91 o
  -1 -17   4       -5.37        1.92       19.23 o
   0 -17   4        3.61        1.15       14.03 o
   1 -17   4       37.39       38.74       13.30 o
   2 -17   4      692.10      600.01       62.69 o
  -3 -16   4      264.64      226.21       22.26 o
  -2 -16   4       13.32        8.89        7.48 o
  -1 -16   4       62.67       67.33       10.91 o
   0 -16   4      106.03       74.42       13.88 o
   1 -16   4      114.92      110.57       18.32 o
   2 -16   4       36.99       27.89       10.31 o
   3 -16   4      109.10       82.50       16.72 o
  -4 -15   4       39.04       30.98        8.24 o
  -3 -15   4      214.85      238.47       18.51 o
  -2 -15   4       32.37       29.37        8.13 o
  -1 -15   4       45.54       53.82        9.19 o
   0 -15   4      215.73      192.46       20.02 o
   1 -15   4      109.14      101.02       13.92 o
   2 -15   4      236.30      210.40       27.21 o
   3 -15   4       82.92       92.12       14.39 o
   4 -15   4        6.71       21.93       10.80 o
  -4 -14   4      237.58      212.75       19.14 o
  -3 -14   4      140.64      147.10       13.51 o
  -2 -14   4       12.16       18.08        8.32 o
  -1 -14   4       93.73       77.86       11.47 o
   0 -14   4      621.93      606.94       44.35 o
   1 -14   4       86.73       99.24       10.17 o
   2 -14   4        4.31        5.04       11.09 o
   3 -14   4        6.74        8.90        6.02 o
   4 -14   4       61.69       64.20       11.79 o
  -5 -13   4        9.56       11.15        7.74 o
  -4 -13   4       44.88       39.26        7.58 o
  -3 -13   4        0.78        0.02        2.10 o
  -2 -13   4      216.19      222.65       17.99 o
  -1 -13   4      111.40      110.03       12.16 o
   0 -13   4       62.07       55.42        9.59 o
   1 -13   4       58.42       59.68        8.15 o
   2 -13   4       30.08       39.89        8.08 o
   3 -13   4        9.69       10.59        9.06 o
   4 -13   4       54.98       45.37       10.88 o
   5 -13   4       59.82       50.91       15.42 o
  -5 -12   4       27.95       28.74        7.96 o
  -4 -12   4       -4.99        2.52        6.30 o
  -3 -12   4       -2.28        1.49        5.90 o
  -2 -12   4       60.81       52.24        8.57 o
  -1 -12   4      238.84      277.52       19.02 o
   0 -12   4       15.50       14.28        6.47 o
   1 -12   4     2987.20     3084.21      167.95 o
   2 -12   4       56.90       51.38        8.60 o
   3 -12   4      210.52      215.49       19.20 o
   4 -12   4      310.75      404.46       32.78 o
   5 -12   4        2.19        0.50       14.80 o
  -5 -11   4       29.69       32.02        7.47 o
  -4 -11   4       -2.38        0.12        7.69 o
  -3 -11   4       56.90       62.67        7.51 o
  -2 -11   4       41.32       33.18        6.89 o
  -1 -11   4     1530.01     2135.66      128.88 o
   0 -11   4     1032.08     1107.02       60.22 o
   1 -11   4     1469.17     1525.24       94.22 o
   2 -11   4     2886.21     2901.50      193.71 o
   3 -11   4       19.97        9.63        8.32 o
   4 -11   4       19.87       22.51        8.21 o
   5 -11   4       83.00       64.67       12.33 o
  -6 -10   4      112.10       77.08       20.19 o
  -5 -10   4        2.28        4.60        8.94 o
  -4 -10   4     1088.26     1207.82       82.80 o
  -3 -10   4       37.65       48.57        6.01 o
  -2 -10   4     1127.50     1179.98       74.23 o
  -1 -10   4      718.40      716.65       48.79 o
   0 -10   4       18.45       17.80        4.94 o
   1 -10   4      929.31      962.20       49.57 o
   2 -10   4       32.31       34.52        6.51 o
   3 -10   4       71.50       60.59        7.75 o
   4 -10   4       -7.40        2.60        8.04 o
   5 -10   4      148.71      150.13       15.82 o
   6 -10   4       18.79       12.38        8.36 o
  -6  -9   4       39.06       37.39       12.58 o
  -5  -9   4     1331.19     1396.94      101.70 o
  -4  -9   4       46.97       42.95        7.41 o
  -3  -9   4      115.22      126.59        9.99 o
  -2  -9   4        2.20        4.74        8.34 o
  -1  -9   4      430.91      465.01       29.95 o
   0  -9   4       39.84       44.06        4.99 o
   1  -9   4      232.96      277.31       14.29 o
   2  -9   4       99.31       90.36        7.57 o
   3  -9   4        1.81        5.62        5.36 o
   4  -9   4      191.29      223.91       17.12 o
   5  -9   4        4.77       14.70       14.41 o
   6  -9   4       67.16       44.92       11.04 o
  -6  -8   4       20.07        0.26        9.53 o
  -5  -8   4      123.96      112.86       12.40 o
  -4  -8   4      182.46      196.40       12.87 o
  -3  -8   4      342.56      334.51       19.48 o
  -2  -8   4       42.72       48.19        5.80 o
  -1  -8   4       55.95       72.78        6.06 o
   0  -8   4      656.80      661.84       29.71 o
   1  -8   4       -0.82        0.11        1.48 o
   2  -8   4      246.85      231.34       16.34 o
   3  -8   4       51.81       50.68        6.15 o
   4  -8   4      101.06       98.28       11.33 o
   5  -8   4        9.59        9.71        9.87 o
   6  -8   4        5.01        4.08       17.66 o
  -6  -7   4      132.05      110.48       20.55 o
  -5  -7   4       -9.11        0.14        5.99 o
  -4  -7   4     1431.14     1507.73       85.65 o
  -3  -7   4        3.94        0.56        5.30 o
  -2  -7   4       10.26        5.71        2.91 o
  -1  -7   4     3237.77     3373.40      164.47 o
   0  -7   4       36.82       35.85        3.54 o
   1  -7   4       13.07        4.99        3.39 o
   2  -7   4      281.51      248.46       13.89 o
   3  -7   4       -0.56        0.96        1.55 o
   4  -7   4        3.67        2.87        6.46 o
   5  -7   4      234.87      217.51       19.94 o
   6  -7   4       10.15        6.81        6.18 o
  -4  -6   4        6.65        9.68        2.51 o
  -3  -6   4      468.94      480.77       23.69 o
  -2  -6   4      423.03      354.39       24.69 o
  -1  -6   4       32.38       17.42        4.04 o
   0  -6   4      741.44      597.06       38.70 o
   1  -6   4     1747.61     1666.74       97.61 o
   2  -6   4      147.41      156.05        8.19 o
   3  -6   4       78.25       77.16        5.53 o
   4  -6   4       15.83       22.90        5.28 o
   5  -6   4      168.80      247.35       15.47 o
   6  -6   4       22.73       19.90        7.17 o
  -7  -5   4      215.93      167.31       26.42 o
  -5  -5   4        1.32       16.17        6.01 o
  -4  -5   4      182.00      171.97       12.18 o
  -3  -5   4       37.97       47.53        3.01 o
  -2  -5   4       87.93       82.29        5.16 o
  -1  -5   4     3930.73     4297.79      291.98 o
   0  -5   4      342.03      647.31       24.79 o
   1  -5   4      713.92      732.64       37.46 o
   2  -5   4      462.29      451.77       22.77 o
   3  -5   4       27.21       29.46        3.29 o
   4  -5   4     1300.78     1566.69       72.30 o
   5  -5   4       -1.60        2.54        5.19 o
   6  -5   4       -0.06        8.82        1.83 o
   7  -5   4       80.55       79.46       10.87 o
  -7  -4   4       59.68       67.61       10.78 o
  -6  -4   4       -0.54        1.24        1.09 o
  -5  -4   4      151.79      132.05       12.89 o
  -4  -4   4      131.99      135.88        9.61 o
  -3  -4   4      944.59      846.07       42.40 o
  -2  -4   4      404.56      398.73       18.58 o
  -1  -4   4     1104.95     1147.39       62.19 o
   0  -4   4      522.94      526.56       27.73 o
   1  -4   4     2751.53     2945.86      127.64 o
   2  -4   4     1312.15     1302.58       58.29 o
   3  -4   4       -0.75        0.60        1.63 o
   4  -4   4       84.94       75.59        7.21 o
   5  -4   4       52.74       48.89        7.63 o
   6  -4   4        0.88        5.79        2.71 o
   7  -4   4        6.56        3.48       12.05 o
  -7  -3   4        3.65        0.05       16.23 o
  -6  -3   4      108.45      153.76       15.22 o
  -5  -3   4      181.63      192.86       14.83 o
  -4  -3   4      850.97      880.08       52.05 o
  -3  -3   4        0.35        8.63        0.78 o
  -2  -3   4     1494.11     1512.17       66.36 o
  -1  -3   4     4795.79     4608.93      230.16 o
   0  -3   4      745.19      816.21       42.16 o
   1  -3   4     2034.22     2114.32      113.62 o
   2  -3   4      625.83      548.92       28.46 o
   3  -3   4       34.32       31.60        4.00 o
   4  -3   4       14.83        5.03        3.67 o
   5  -3   4       19.43       35.81        5.34 o
   6  -3   4        3.44        4.83        7.75 o
   7  -3   4      107.64      109.27       14.70 o
  -7  -2   4       93.23       86.18       15.22 o
  -5  -2   4       79.05      101.91        6.92 o
  -4  -2   4      969.38      975.31       53.83 o
  -3  -2   4      206.59      192.63        9.04 o
  -2  -2   4      702.77      642.79       27.41 o
  -1  -2   4      331.37      285.89       18.01 o
   0  -2   4     2697.23     2676.06      157.53 o
   1  -2   4      960.59     1080.33       50.19 o
   2  -2   4       18.92       20.97        2.64 o
   3  -2   4        6.97        4.37        3.12 o
   4  -2   4       -2.60        0.94        4.36 o
   5  -2   4      203.95      189.75       16.31 o
   6  -2   4     1153.18     1264.16      145.23 o
   7  -2   4      361.23      356.45       34.20 o
  -7  -1   4       77.35       78.79       13.90 o
  -6  -1   4       69.80      103.28        8.69 o
  -5  -1   4      338.94      365.85       22.88 o
  -4  -1   4      732.58      656.80       41.02 o
  -3  -1   4     3148.78     2601.69      125.32 o
  -2  -1   4       38.58       31.71        2.50 o
  -1  -1   4     1527.74     1618.71       68.91 o
   0  -1   4      200.64      219.24       12.29 o
   1  -1   4      693.26      732.72       35.12 o
   2  -1   4       90.23      111.40        5.40 o
   3  -1   4      344.03      309.93       15.70 o
   4  -1   4       95.76      107.71        6.17 o
   5  -1   4      476.11      431.73       41.94 o
   6  -1   4     1528.00     1592.49      189.87 o
   7  -1   4        3.95        1.45        9.90 o
  -7   0   4       42.06       41.49       11.08 o
  -6   0   4       -0.86        3.16        2.50 o
  -5   0   4       10.21        5.80        3.90 o
  -4   0   4       49.37       22.04        4.74 o
  -3   0   4      109.37      110.97        5.66 o
  -2   0   4       56.82       66.69        3.19 o
  -1   0   4       46.25       51.20        3.18 o
   0   0   4     1702.28     1834.15      108.83 o
   1   0   4     2534.42     2663.43      138.38 o
   2   0   4      347.99      366.20       15.78 o
   3   0   4      246.50      228.73       11.64 o
   4   0   4       45.24       40.22        3.95 o
   5   0   4      308.26      312.22       42.06 o
   6   0   4      164.47      177.31       25.58 o
   7   0   4       92.42      108.73       11.86 o
  -7   1   4       17.11        8.21        7.19 o
  -6   1   4       78.19       80.37        8.36 o
  -5   1   4      379.58      373.79       26.04 o
  -4   1   4       73.49       62.63        6.13 o
  -3   1   4      201.89      149.27        8.96 o
  -2   1   4      528.33      308.08       21.36 o
  -1   1   4      237.66      226.18       11.17 o
   0   1   4    23057.64    25188.13     1169.20 o
   1   1   4     7640.58     7276.43      506.51 o
   2   1   4      286.07      307.60       14.74 o
   3   1   4     1248.63     1269.71       61.42 o
   4   1   4       41.79       42.58        4.36 o
   5   1   4      321.02      369.66       28.95 o
   6   1   4       10.19        3.59        5.67 o
   7   1   4       62.61       69.09       12.46 o
  -7   2   4       11.89        8.20        7.43 o
  -6   2   4       34.12       28.75        8.28 o
  -5   2   4      119.57      109.79       11.20 o
  -4   2   4      258.59      234.73       19.64 o
  -3   2   4       53.61       53.63        4.04 o
  -2   2   4     2867.64     2563.94      144.93 o
  -1   2   4       11.52       14.57        2.54 o
   0   2   4    31776.03    32406.33     1847.79 o
   1   2   4       40.40       51.26        4.69 o
   2   2   4      610.34      625.00       30.46 o
   3   2   4        5.78        0.75        7.28 o
   4   2   4       -0.88        0.07        1.41 o
   5   2   4      171.39      176.19       16.67 o
   6   2   4       35.35       24.73        6.53 o
   7   2   4       -2.64        0.97       12.65 o
  -7   3   4      129.84      135.29       16.57 o
  -6   3   4      125.25      118.95       15.54 o
  -5   3   4      315.71      253.65       24.20 o
  -4   3   4        0.98        1.88        2.56 o
  -3   3   4      111.24      105.87        7.65 o
  -2   3   4        2.40        1.39        2.80 o
  -1   3   4      586.96      638.97       30.76 o
   0   3   4     1219.04     1153.33       72.05 o
   1   3   4      775.64      736.18       51.57 o
   2   3   4       -1.30        5.76        2.01 o
   3   3   4        4.54        3.53        4.62 o
   4   3   4      389.18      389.47       33.70 o
   5   3   4       23.16       29.37        5.18 o
   6   3   4       -3.36        0.41       13.15 o
   7   3   4        8.69        4.01        8.33 o
  -7   4   4       24.71       21.05        9.75 o
  -6   4   4       -5.59        3.33       12.67 o
  -5   4   4      857.86      797.31       60.17 o
  -4   4   4      322.32      296.48       24.51 o
  -3   4   4        0.65        0.69        1.76 o
  -2   4   4       43.39       53.65        4.08 o
  -1   4   4     1101.32     1046.17       62.39 o
   0   4   4       33.71       39.52        3.07 o
   1   4   4     2522.50     2325.88      199.76 o
   2   4   4       32.04       32.29        3.75 o
   3   4   4      159.30      148.64        8.92 o
   4   4   4      361.65      338.74       31.70 o
   5   4   4      441.00      475.25       38.08 o
   6   4   4        3.18        0.38       12.70 o
   7   4   4       31.99       73.95        9.53 o
  -7   5   4       76.78       61.72       13.96 o
  -6   5   4       15.14        8.68        8.46 o
  -5   5   4        2.22        0.28       11.43 o
  -4   5   4      364.08      378.34       27.59 o
  -3   5   4      166.36      179.54       10.67 o
  -2   5   4       56.01       63.37        5.55 o
  -1   5   4      106.83       86.30        6.94 o
   0   5   4      415.71      329.32       19.26 o
   1   5   4      543.38      557.38       31.05 o
   2   5   4      638.52      614.85       32.54 o
   3   5   4       42.74       41.76        5.00 o
   4   5   4      812.74      862.20       68.48 o
   5   5   4        0.15        0.18        1.14 o
   6   5   4      122.41       93.62       17.50 o
  -7   6   4      297.00      298.01       32.08 o
  -6   6   4      -10.51        0.34        5.46 o
  -5   6   4      156.64      148.37       15.05 o
  -4   6   4      263.72      221.20       21.50 o
  -3   6   4        9.10        9.42        4.97 o
  -2   6   4     1214.54     1169.98       64.20 o
  -1   6   4       71.51       89.85        4.85 o
   0   6   4       69.70       67.05        4.65 o
   1   6   4       51.31       63.53        3.71 o
   2   6   4       51.42       43.12        4.24 o
   3   6   4       -1.26        0.72        2.76 o
   4   6   4      368.09      317.54       32.21 o
   5   6   4        4.88        0.58        7.38 o
   6   6   4      108.33      115.27       16.18 o
  -6   7   4       12.96       16.16        7.19 o
  -5   7   4        6.07        4.58        6.23 o
  -4   7   4      939.00     1014.02       65.42 o
  -3   7   4      243.89      266.12       19.65 o
  -2   7   4       99.43      128.75        7.84 o
  -1   7   4      970.96      890.22       41.31 o
   0   7   4      198.02      204.37       10.83 o
   1   7   4     1673.74     1743.67       70.60 o
   2   7   4        9.80       10.97        3.24 o
   3   7   4      433.74      416.95       25.34 o
   4   7   4      435.20      391.43       28.91 o
   5   7   4       -6.59        0.01        5.87 o
   6   7   4        6.05       15.00        7.31 o
  -6   8   4        2.88        1.02        9.67 o
  -5   8   4      288.85      327.01       24.12 o
  -4   8   4      252.62      269.70       21.42 o
  -3   8   4       20.37       27.15        5.74 o
  -2   8   4      357.62      408.52       20.86 o
  -1   8   4      750.40      858.83       35.06 o
   0   8   4      460.95      416.69       25.04 o
   1   8   4        2.12        0.49        4.54 o
   2   8   4       16.85       16.50        3.30 o
   3   8   4      197.30      193.10       14.79 o
   4   8   4      184.88      195.25       13.78 o
   5   8   4       19.17        8.84        7.55 o
   6   8   4       42.60       39.30       10.13 o
  -6   9   4       17.38       20.89        9.51 o
  -5   9   4      213.96      183.30       19.93 o
  -4   9   4      714.86      754.92       51.71 o
  -3   9   4      706.89      878.61       49.77 o
  -2   9   4     1150.23     1086.48       61.23 o
  -1   9   4       44.15       46.35        5.73 o
   0   9   4       60.37       50.66        6.27 o
   1   9   4       23.89       22.15        4.43 o
   2   9   4      112.36      118.06        7.53 o
   3   9   4      107.99      104.30        9.66 o
   4   9   4       20.07       14.24        5.96 o
   5   9   4        9.83       21.89        7.97 o
   6   9   4       -3.48        6.30       18.77 o
  -6  10   4       97.18       95.10       14.09 o
  -5  10   4      471.71      498.06       36.52 o
  -4  10   4        6.21        7.59        8.26 o
  -3  10   4      315.27      326.25       25.53 o
  -2  10   4       26.35       17.44        6.41 o
  -1  10   4        9.84        6.91        4.34 o
   0  10   4      463.72      387.49       27.78 o
   1  10   4      190.15      179.34       12.80 o
   2  10   4       86.61       72.78        7.62 o
   3  10   4       11.82        6.69        4.70 o
   4  10   4       31.04       33.72        7.03 o
   5  10   4       31.75       20.98       10.66 o
  -6  11   4      594.05      449.83       86.88 o
  -5  11   4        9.45        0.08        8.14 o
  -4  11   4        5.90        0.00       19.31 o
  -3  11   4       11.53        2.49        8.82 o
  -2  11   4       10.93        6.24        5.57 o
  -1  11   4       47.65       58.90        7.14 o
   0  11   4       -4.42        0.56        9.36 o
   1  11   4       66.17       63.99        8.78 o
   2  11   4       51.06       55.27        6.34 o
   3  11   4      108.09      110.43       10.34 o
   4  11   4      162.37      176.62       17.25 o
   5  11   4      134.45      115.27       21.21 o
  -5  12   4       88.07       81.82       17.52 o
  -4  12   4      110.60      107.71       18.87 o
  -3  12   4       66.12       53.11       13.86 o
  -2  12   4      141.22      142.92       13.05 o
  -1  12   4      139.48      118.71       12.14 o
   0  12   4      388.13      289.83       28.92 o
   1  12   4       31.99       24.61        7.42 o
   2  12   4      386.26      392.53       23.29 o
   3  12   4        3.15        4.32        7.54 o
   4  12   4       69.68       82.15       10.91 o
   5  12   4      426.29      358.17       53.14 o
  -5  13   4       16.84        7.24       12.35 o
  -4  13   4       66.12       49.66       15.28 o
  -3  13   4        0.15       11.46        4.90 o
  -2  13   4        4.59        0.24       14.30 o
  -1  13   4      338.46      326.10       22.78 o
   0  13   4      142.24      170.46       14.36 o
   1  13   4      188.07      234.67       16.54 o
   2  13   4       66.98       63.99       12.34 o
   3  13   4      256.79      200.79       26.08 o
   4  13   4        2.88        7.05       11.01 o
  -4  14   4       15.94        0.03       12.27 o
  -3  14   4      123.66      117.83       25.28 o
  -2  14   4       13.40       10.61        7.46 o
  -1  14   4      202.17      213.76       17.14 o
   0  14   4        4.61        0.12       13.11 o
   1  14   4       14.04       10.37        6.81 o
   2  14   4       69.83       50.59       13.26 o
   3  14   4       19.44       21.71       11.16 o
   4  14   4        7.73        0.02        7.54 o
  -4  15   4        0.99        0.04        7.06 o
  -3  15   4       31.81       29.42       14.32 o
  -2  15   4       57.00       69.93       10.66 o
  -1  15   4       26.33       30.22       11.15 o
   0  15   4        6.59        0.69        7.37 o
   1  15   4      250.92      251.80       21.64 o
   2  15   4      115.13      116.97       17.08 o
   3  15   4        8.72        0.58        8.16 o
  -3  16   4       99.10      194.48       22.23 o
  -2  16   4      364.08      365.79       29.96 o
  -1  16   4       23.10       13.76       11.59 o
   0  16   4       13.58       12.37       11.30 o
   1  16   4       18.17       17.39        8.31 o
   2  16   4        1.38        3.69        8.76 o
  -2  17   4       13.63       26.26       12.04 o
  -1  17   4      209.58      160.33       26.39 o
   0  17   4      273.27      222.21       24.45 o
   1  17   4       31.44       31.12        9.75 o
  -2 -17   5       10.05       12.52        7.84 o
  -1 -17   5      263.33      174.16       29.84 o
   0 -17   5       35.09       12.46       10.35 o
   1 -17   5      253.56      279.19       29.51 o
   2 -17   5       18.90       20.99       13.18 o
  -3 -16   5       30.98       19.77        8.33 o
  -2 -16   5       -5.13        0.72       13.71 o
  -1 -16   5        0.88        0.18        4.00 o
   0 -16   5       -8.17        0.07        7.05 o
   1 -16   5        8.42        3.32       11.55 o
   2 -16   5      216.17      197.17       20.85 o
   3 -16   5        9.68        2.71        9.21 o
  -4 -15   5        4.43        0.17       11.84 o
  -3 -15   5      129.66      126.31       13.45 o
  -2 -15   5      114.34       90.53       13.08 o
  -1 -15   5      148.35      143.43       15.35 o
   0 -15   5      388.05      357.21       30.38 o
   1 -15   5      249.54      247.97       27.79 o
   2 -15   5       85.98       99.38       12.20 o
   3 -15   5      605.05      546.35       51.29 o
   4 -15   5       24.45       21.84       10.66 o
  -4 -14   5       19.63       19.67        6.55 o
  -3 -14   5      223.36      198.48       18.03 o
  -2 -14   5      264.68      278.89       21.51 o
  -1 -14   5       26.12       34.16        7.45 o
   0 -14   5      205.03      195.01       18.77 o
   1 -14   5        5.59        4.74       12.55 o
   2 -14   5       87.16       83.23       11.91 o
   3 -14   5       52.69       33.25       11.48 o
   4 -14   5       -6.83        0.79        7.30 o
  -5 -13   5       46.46       36.47        9.99 o
  -4 -13   5       84.60       81.92        9.66 o
  -3 -13   5        9.27       21.78        5.77 o
  -2 -13   5        2.60        8.63        9.70 o
  -1 -13   5      231.71      228.11       19.46 o
   0 -13   5       13.18       11.29        7.95 o
   1 -13   5      336.17      285.92       22.57 o
   2 -13   5      216.09      195.92       19.20 o
   3 -13   5      169.32      149.03       17.07 o
   4 -13   5       19.91        9.41        8.78 o
   5 -13   5       45.63       42.75       13.98 o
  -5 -12   5        2.46        4.65       12.08 o
  -4 -12   5      119.79      131.41       11.48 o
  -3 -12   5        5.49        4.57       16.13 o
  -2 -12   5      141.68      193.89       13.14 o
  -1 -12   5      590.78      662.87       41.03 o
   0 -12   5      684.69      760.67       47.59 o
   1 -12   5      541.42      585.97       33.46 o
   2 -12   5        8.70        0.60        6.21 o
   3 -12   5       88.13       79.65       11.84 o
   4 -12   5       29.70       15.55        8.73 o
   5 -12   5       23.76       37.18       11.33 o
  -5 -11   5       11.23        3.94        6.60 o
  -4 -11   5       -4.07        2.07        8.49 o
  -3 -11   5      158.91      129.27       13.49 o
  -2 -11   5        0.14        0.88        2.95 o
  -1 -11   5       43.46       47.31        7.31 o
   0 -11   5      327.13      373.21       21.06 o
   1 -11   5     1130.61     1059.10       72.74 o
   2 -11   5      145.70      135.24       12.81 o
   3 -11   5       -0.08        0.06        3.18 o
   4 -11   5      869.38      860.70       60.45 o
   5 -11   5       52.10       50.44       13.21 o
  -6 -10   5      122.92      110.09       13.63 o
  -5 -10   5      115.82      127.17       13.16 o
  -4 -10   5        0.26        6.91        2.15 o
  -3 -10   5      123.58      106.41       10.93 o
  -2 -10   5        2.18        0.57        6.99 o
  -1 -10   5      807.93      808.57       54.27 o
   0 -10   5      516.43      529.97       30.82 o
   1 -10   5      312.52      295.88       18.65 o
   2 -10   5       80.93       81.66        8.97 o
   3 -10   5      721.19      756.98       43.35 o
   4 -10   5       -0.27        2.05        2.25 o
   5 -10   5        0.88        0.08        2.88 o
   6 -10   5       11.96        7.16        8.51 o
  -6  -9   5       68.48       85.35       15.76 o
  -5  -9   5       -0.72        0.15        2.59 o
  -4  -9   5       43.74       40.32        5.68 o
  -3  -9   5      142.92      161.87       12.00 o
  -2  -9   5      367.46      345.66       26.04 o
  -1  -9   5     2201.13     2259.38      126.58 o
   0  -9   5      150.95      142.72        9.38 o
   1  -9   5        3.60       11.21        7.80 o
   2  -9   5       58.94       55.65        5.52 o
   3  -9   5      102.33      112.11        9.55 o
   4  -9   5        7.32        0.23        8.12 o
   5  -9   5       40.42       55.70        8.91 o
   6  -9   5       -0.92       13.72        3.30 o
  -6  -8   5        6.83       15.33        9.47 o
  -5  -8   5        7.34       17.51        4.33 o
  -4  -8   5      894.79      924.26       53.81 o
  -3  -8   5       29.80       27.32        5.06 o
  -2  -8   5      158.44      157.49       11.24 o
  -1  -8   5      385.45      339.79       27.23 o
   0  -8   5      300.86      375.84       18.53 o
   1  -8   5      134.63      151.21        8.01 o
   2  -8   5      276.82      318.24       13.84 o
   3  -8   5        5.32        7.92        8.47 o
   4  -8   5      406.60      500.04       30.79 o
   5  -8   5       36.71       20.43        8.31 o
   6  -8   5       -1.52        0.52       11.46 o
  -6  -7   5        2.04        0.06       11.57 o
  -5  -7   5      878.83      953.88       68.98 o
  -4  -7   5       66.03       66.95        6.67 o
  -3  -7   5     1060.68     1169.31       52.61 o
  -2  -7   5       11.12       16.50        3.86 o
  -1  -7   5      397.63      387.55       26.92 o
   0  -7   5      318.64      352.34       16.24 o
   1  -7   5      591.96      596.01       28.97 o
   2  -7   5       60.25       44.69        5.08 o
   3  -7   5      438.60      446.97       21.01 o
   4  -7   5       88.17       89.32       10.71 o
   5  -7   5       43.30       52.04        8.44 o
   6  -7   5      110.42       96.84       13.11 o
  -7  -6   5       18.75        0.05       12.46 o
  -6  -6   5       39.48       29.97        7.19 o
  -5  -6   5       35.53       23.70        6.53 o
  -4  -6   5       27.76       24.18        4.46 o
  -3  -6   5      197.00      185.50       10.79 o
  -2  -6   5      102.69       79.25        7.51 o
  -1  -6   5     1593.05     1621.45      103.25 o
   0  -6   5       15.36       12.63        3.04 o
   1  -6   5      208.87      238.73       11.22 o
   2  -6   5      363.60      327.63       20.22 o
   3  -6   5      209.85      177.72       10.69 o
   4  -6   5        6.25       13.41        5.78 o
   5  -6   5       42.52       46.37        7.89 o
   6  -6   5        7.15        4.28        9.45 o
  -7  -5   5       13.48       13.37        6.71 o
  -6  -5   5       34.15       25.77        7.25 o
  -5  -5   5       59.82       53.16        7.49 o
  -4  -5   5       71.12       79.64        7.68 o
  -3  -5   5      127.80      127.13        8.33 o
  -2  -5   5     1868.85     1889.40       89.76 o
  -1  -5   5       11.16        2.22        3.45 o
   0  -5   5     2362.23     2105.23      134.90 o
   1  -5   5      820.14      739.70       38.89 o
   2  -5   5      472.02      391.72       23.29 o
   3  -5   5       23.66       25.43        3.42 o
   4  -5   5       20.16       14.72        5.56 o
   5  -5   5        4.69        7.57       12.56 o
   6  -5   5       82.04       86.91       10.51 o
  -7  -4   5        2.58        2.38       11.34 o
  -6  -4   5      107.67      107.33       14.86 o
  -5  -4   5       11.74       14.52        5.37 o
  -4  -4   5       59.62       55.95        4.80 o
  -3  -4   5       24.83       25.81        2.83 o
  -2  -4   5      186.65      147.58       11.37 o
  -1  -4   5     4160.07     4182.16      231.34 o
   0  -4   5      226.92      201.74       12.98 o
   1  -4   5       55.05       64.84        4.46 o
   2  -4   5     2268.29     2166.67      101.81 o
   3  -4   5       62.92       59.87        5.12 o
   4  -4   5      118.08       81.38        8.98 o
   5  -4   5       38.80       43.63        7.01 o
   6  -4   5       51.37       45.65        8.17 o
   7  -4   5       87.06      110.79       21.81 o
  -7  -3   5        7.10        7.45        6.48 o
  -6  -3   5       46.43       44.77        9.17 o
  -5  -3   5        0.36        2.43        1.51 o
  -4  -3   5      460.09      439.71       26.45 o
  -3  -3   5      451.94      380.30       20.78 o
  -2  -3   5       49.26       40.51        4.17 o
  -1  -3   5      953.77     1178.08       52.10 o
   0  -3   5       23.22       16.03        2.82 o
   1  -3   5     2114.41     2075.60      107.88 o
   2  -3   5      289.32      290.24       13.05 o
   3  -3   5     1534.12     1450.77       84.04 o
   4  -3   5     1244.79     1410.14       79.77 o
   5  -3   5       45.42       47.75        6.92 o
   6  -3   5       27.74       43.34        6.73 o
   7  -3   5       46.88       37.51       10.47 o
  -7  -2   5        6.77        1.41        7.49 o
  -6  -2   5      653.01      731.62       75.25 o
  -5  -2   5        5.89        4.96        6.94 o
  -4  -2   5      414.53      381.96       27.56 o
  -3  -2   5      428.18      434.11       17.83 o
  -2  -2   5     1242.78     1173.00       52.49 o
  -1  -2   5     2353.11     2327.36      146.34 o
   0  -2   5        3.82        6.52        3.36 o
   1  -2   5      516.12      553.73       28.96 o
   2  -2   5      502.68      509.43       24.74 o
   3  -2   5     1432.67     1333.16       79.04 o
   4  -2   5       33.96       32.75        4.49 o
   5  -2   5     1444.03     1768.56      121.94 o
   6  -2   5       33.28       48.36        8.54 o
   7  -2   5       33.91       29.94        9.23 o
  -7  -1   5       72.86       71.87       13.72 o
  -6  -1   5        4.61        0.07       15.30 o
  -5  -1   5      111.32      123.42        9.30 o
  -4  -1   5     1554.35     1533.79       98.56 o
  -3  -1   5     1673.30     1435.78       65.97 o
  -2  -1   5     1084.43      902.94       41.69 o
  -1  -1   5      449.57      447.06       23.70 o
   0  -1   5       51.83       62.34        3.69 o
   1  -1   5      125.34      145.47        7.82 o
   2  -1   5      292.48      252.57       13.62 o
   3  -1   5      223.97      229.90       11.69 o
   4  -1   5       93.32       92.64        6.27 o
   5  -1   5       13.08       15.45        4.75 o
   6  -1   5      181.78      188.02       28.94 o
   7  -1   5        3.59        0.29       15.34 o
  -7   0   5       68.90       61.84       14.02 o
  -6   0   5      203.83      183.45       18.81 o
  -5   0   5        8.47       14.17        5.46 o
  -4   0   5      434.98      372.23       25.31 o
  -3   0   5        3.05       14.48        3.67 o
  -2   0   5     1979.97     1664.48       75.96 o
  -1   0   5      136.44      129.59        6.44 o
   0   0   5      904.98      855.14       44.63 o
   1   0   5     1849.31     1891.18       84.23 o
   2   0   5      184.79      202.08       11.31 o
   3   0   5      615.17      626.98       34.59 o
   4   0   5      981.34     1003.01       54.68 o
   5   0   5       86.97       80.31       11.13 o
   6   0   5      389.03      326.05       52.84 o
   7   0   5       57.37       80.81        9.52 o
  -7   1   5       -8.45        2.62        9.38 o
  -6   1   5       29.75       21.96        7.51 o
  -5   1   5       24.15       24.85        5.01 o
  -4   1   5       13.92        7.79        4.22 o
  -3   1   5     1800.27     1388.06       71.27 o
  -2   1   5      375.48      389.67       16.46 o
  -1   1   5     1810.51     1705.54       80.39 o
   0   1   5     4993.71     4879.51      234.54 o
   1   1   5     1064.80     1045.24       50.62 o
   2   1   5      118.76      134.60        6.94 o
   3   1   5      256.00      284.98       15.30 o
   4   1   5       23.53       17.48        3.65 o
   5   1   5        8.75        7.07        7.36 o
   6   1   5       -0.06        2.57        2.37 o
   7   1   5       28.04       29.24        7.56 o
  -7   2   5      214.49      173.57       33.55 o
  -6   2   5        6.32        3.12        7.21 o
  -5   2   5      183.47      153.90       12.42 o
  -4   2   5     1291.30     1199.98       72.55 o
  -3   2   5     1069.47      910.74       47.50 o
  -2   2   5     8439.28     8464.53      372.26 o
  -1   2   5     2149.83     2202.23       88.75 o
   0   2   5       99.75       76.96        5.91 o
   1   2   5       24.21       19.37        3.28 o
   2   2   5       80.31       79.25        5.27 o
   3   2   5       67.25       64.17        5.38 o
   4   2   5       38.39       42.05        4.29 o
   5   2   5      139.87      144.65       14.60 o
   6   2   5      126.75      138.46       13.69 o
   7   2   5       30.62       51.39       10.07 o
  -7   3   5      165.75      149.83       19.27 o
  -6   3   5       80.05       74.84       12.32 o
  -5   3   5      489.62      475.76       35.67 o
  -4   3   5       11.28       14.71        3.94 o
  -3   3   5      507.59      383.39       23.75 o
  -2   3   5     1504.41     1664.62       76.81 o
  -1   3   5       87.07       98.49        6.23 o
   0   3   5       16.95       14.52        2.62 o
   1   3   5      243.03      210.49       18.24 o
   2   3   5      409.70      403.34       28.40 o
   3   3   5      168.96      178.27       10.71 o
   4   3   5        5.84        5.77       13.00 o
   5   3   5       -0.57        7.38        1.46 o
   6   3   5       21.78       18.06        6.05 o
   7   3   5       16.96       13.33        9.35 o
  -7   4   5      513.77      492.54       71.30 o
  -6   4   5       19.63       25.42        6.57 o
  -5   4   5        8.23       10.31        6.31 o
  -4   4   5      243.25      200.36       19.00 o
  -3   4   5      403.39      362.80       19.88 o
  -2   4   5       92.98      102.43        6.11 o
  -1   4   5      610.29      531.97       42.35 o
   0   4   5       47.72       49.58        4.12 o
   1   4   5     1357.25     1393.51       78.03 o
   2   4   5     2118.13     1947.39      120.84 o
   3   4   5       -5.36        0.06        5.49 o
   4   4   5      416.62      408.44       36.52 o
   5   4   5       13.15        6.35        5.34 o
   6   4   5       74.59       73.92       13.24 o
  -7   5   5       76.33       59.21       14.01 o
  -6   5   5      203.31      181.08       18.21 o
  -5   5   5       29.28       30.64        7.17 o
  -4   5   5      104.63      125.44       11.26 o
  -3   5   5       96.45      114.09        7.47 o
  -2   5   5      349.03      346.65       19.29 o
  -1   5   5        3.32        0.71        5.31 o
   0   5   5      890.12      770.56       43.63 o
   1   5   5     5165.33     4756.64      238.69 o
   2   5   5      490.57      387.82       29.42 o
   3   5   5        2.56        2.67        5.91 o
   4   5   5       -1.86        0.02        5.30 o
   5   5   5       18.54       24.29        5.45 o
   6   5   5        4.97        0.73       24.67 o
  -7   6   5      139.48      108.23       20.01 o
  -6   6   5        0.06        1.04        2.74 o
  -5   6   5       13.62       15.25        6.50 o
  -4   6   5       82.76       75.68       10.37 o
  -3   6   5      176.73      171.54       15.55 o
  -2   6   5        1.95        2.58        4.39 o
  -1   6   5      307.87      294.68       16.32 o
   0   6   5      245.24      287.03       11.63 o
   1   6   5      540.05      514.54       23.44 o
   2   6   5     1280.02     1263.06       72.36 o
   3   6   5      138.62      127.56       11.41 o
   4   6   5       31.87       27.74        6.34 o
   5   6   5      144.54      154.00       14.73 o
   6   6   5        7.07        0.03        7.91 o
  -6   7   5        0.66        3.64        3.09 o
  -5   7   5      674.74      641.71       48.47 o
  -4   7   5     1357.11     1445.54       91.36 o
  -3   7   5      898.90      816.13       63.10 o
  -2   7   5       97.35       83.59        8.20 o
  -1   7   5       66.54       45.41        5.61 o
   0   7   5      348.97      351.06       15.88 o
   1   7   5       18.99       20.32        2.91 o
   2   7   5        1.09        3.63        2.00 o
   3   7   5       36.55       30.15        5.41 o
   4   7   5        2.52        3.10        7.73 o
   5   7   5      147.72      159.14       15.02 o
   6   7   5       39.66       43.89       10.66 o
  -6   8   5        3.04        0.27       13.97 o
  -5   8   5      233.77      265.72       20.87 o
  -4   8   5        4.69        2.69       10.71 o
  -3   8   5      690.85      621.10       57.88 o
  -2   8   5      784.93      789.49       42.69 o
  -1   8   5     2419.96     2292.76      122.23 o
   0   8   5      538.25      514.37       29.28 o
   1   8   5      900.05      909.25       48.26 o
   2   8   5       14.03       16.84        3.72 o
   3   8   5      228.07      224.34       14.63 o
   4   8   5      265.90      283.33       24.43 o
   5   8   5      175.04      148.63       17.50 o
   6   8   5       24.68       21.80        9.47 o
  -6   9   5       -0.06        0.01        3.03 o
  -5   9   5       54.60       51.84       10.41 o
  -4   9   5       93.71       74.70       12.09 o
  -3   9   5     1388.44     1312.67       95.64 o
  -2   9   5      841.82      992.33       52.51 o
  -1   9   5      387.70      380.13       21.63 o
   0   9   5      565.87      582.39       37.71 o
   1   9   5       88.57       83.58        7.46 o
   2   9   5       56.89       49.06        5.98 o
   3   9   5       47.81       44.48        5.46 o
   4   9   5      231.81      275.40       21.67 o
   5   9   5      -10.13        1.13        7.37 o
   6   9   5        9.71        0.51        9.53 o
  -6  10   5      192.65      142.69       20.22 o
  -5  10   5      464.88      429.78       36.59 o
  -4  10   5      248.19      308.75       21.84 o
  -3  10   5       40.30       41.87        8.36 o
  -2  10   5      241.90      206.13       21.44 o
  -1  10   5      132.75       97.78       10.20 o
   0  10   5      429.96      342.77       26.63 o
   1  10   5       12.64       10.45        4.47 o
   2  10   5       55.88       41.60        7.36 o
   3  10   5       83.15       86.25        7.34 o
   4  10   5       31.99       16.96        7.65 o
   5  10   5       42.48       27.04       12.22 o
  -5  11   5       93.13       89.06       13.90 o
  -4  11   5       -9.98        4.33        8.53 o
  -3  11   5       80.62      117.62       14.78 o
  -2  11   5       42.68       40.80        9.49 o
  -1  11   5       18.35       16.05        6.08 o
   0  11   5       32.41       16.84        6.23 o
   1  11   5        5.43        0.13       13.74 o
   2  11   5      383.21      407.51       27.22 o
   3  11   5       -0.42        0.18        2.74 o
   4  11   5       70.88       68.35       10.82 o
   5  11   5      133.31      139.55       21.93 o
  -5  12   5      243.13      242.56       29.80 o
  -4  12   5       93.83      105.04       17.78 o
  -3  12   5       15.07       22.25        9.90 o
  -2  12   5       -2.42        7.38        8.72 o
  -1  12   5       34.24       32.04        6.81 o
   0  12   5       74.79       68.00       10.32 o
   1  12   5       18.61       24.23        6.64 o
   2  12   5       15.16       13.53        8.01 o
   3  12   5       -9.41        0.04        5.80 o
   4  12   5      328.06      308.58       31.21 o
  -5  13   5        2.49       10.42       15.96 o
  -4  13   5        5.96        0.03       32.83 o
  -3  13   5       36.04       22.75       12.75 o
  -2  13   5      142.30      191.79       24.92 o
  -1  13   5        6.53       22.94        8.13 o
   0  13   5      505.70      529.23       36.76 o
   1  13   5       50.57       44.48        8.93 o
   2  13   5       27.41       15.75        9.50 o
   3  13   5      720.74      784.55       62.70 o
   4  13   5      104.19       79.19       14.22 o
  -4  14   5      110.69       97.66       20.42 o
  -3  14   5      834.97      656.35      102.21 o
  -2  14   5        4.97        1.96       32.14 o
  -1  14   5      734.55      675.68       51.77 o
   0  14   5      139.08      134.92       15.08 o
   1  14   5      138.74      162.02       14.55 o
   2  14   5      182.95      155.58       21.21 o
   3  14   5       21.87       32.91        8.84 o
   4  14   5        9.41       11.25       11.80 o
  -3  15   5        8.75        4.94       12.22 o
  -2  15   5      188.91      218.66       23.03 o
  -1  15   5       58.93       66.04       13.63 o
   0  15   5      504.30      514.79       37.64 o
   1  15   5      228.57      274.98       23.75 o
   2  15   5       18.33       22.76       10.96 o
   3  15   5       21.54       24.87       10.00 o
  -3  16   5        2.40        7.44       21.19 o
  -2  16   5       50.27       31.67       14.23 o
  -1  16   5       18.57       16.00       11.05 o
   0  16   5        1.42        2.06       12.56 o
   1  16   5      310.93      256.22       33.36 o
   2  16   5       99.61      132.31       16.70 o
  -1  17   5       -2.52        5.53       19.18 o
   0  17   5      288.93      258.11       25.69 o
   1  17   5      134.63      124.06       20.74 o
  -2 -17   6        7.11        0.00        8.48 o
  -1 -17   6        6.97        2.00        8.34 o
   0 -17   6       13.22        9.77        8.97 o
   1 -17   6       12.52        9.29       11.46 o
   2 -17   6       71.63       76.05       17.67 o
  -3 -16   6       -9.26        2.51        5.60 o
  -2 -16   6       11.78        9.59        7.06 o
  -1 -16   6      139.56      110.05       15.73 o
   0 -16   6       17.28       11.79       10.25 o
   1 -16   6      233.94      210.84       26.98 o
   2 -16   6       30.92       40.79       14.12 o
   3 -16   6       56.74       81.88       16.90 o
  -3 -15   6        3.55        0.75        9.81 o
  -2 -15   6      264.10      281.33       22.13 o
  -1 -15   6       44.44       37.29        9.47 o
   0 -15   6        6.05        2.91        9.20 o
   1 -15   6       15.46        7.28       10.42 o
   2 -15   6       13.12       13.27        9.25 o
   3 -15   6       19.17       21.53        8.62 o
  -4 -14   6       -3.42        0.22        8.74 o
  -3 -14   6       25.90       30.05        7.33 o
  -2 -14   6       32.75       19.67        7.84 o
  -1 -14   6      289.27      299.74       23.57 o
   0 -14   6      176.35      181.12       17.06 o
   1 -14   6      197.96      164.97       18.76 o
   2 -14   6      377.96      410.82       29.71 o
   3 -14   6       62.25       58.88       12.12 o
   4 -14   6      227.02      159.27       21.75 o
  -5 -13   6      128.49      115.77       15.74 o
  -4 -13   6      166.86      171.75       14.84 o
  -3 -13   6       66.47       65.31        9.12 o
  -2 -13   6      631.98      584.17       44.45 o
  -1 -13   6      216.35      235.01       18.70 o
   0 -13   6       47.91       31.92        9.13 o
   1 -13   6       20.45       22.22        5.81 o
   2 -13   6      174.77      216.75       16.96 o
   3 -13   6        6.99        5.24       10.16 o
   4 -13   6       -6.93        0.53        7.61 o
  -5 -12   6       44.97       60.75        9.62 o
  -4 -12   6       21.17       15.89        5.95 o
  -3 -12   6      254.98      279.33       19.96 o
  -2 -12   6      931.89     1044.64       62.65 o
  -1 -12   6      381.08      363.37       28.02 o
   0 -12   6       87.50       67.85       10.98 o
   1 -12   6       51.84       52.90        7.77 o
   2 -12   6       15.44       28.44        9.73 o
   3 -12   6      115.38       93.91       13.62 o
   4 -12   6       16.66       17.31        7.66 o
   5 -12   6       -4.07        0.27       14.82 o
  -5 -11   6       14.50       23.89        9.80 o
  -4 -11   6       48.39       51.14        7.09 o
  -3 -11   6       37.57       40.03        6.58 o
  -2 -11   6       67.94      100.06        8.73 o
  -1 -11   6       59.95       71.43        8.69 o
   0 -11   6      862.73      895.29       49.82 o
   1 -11   6      345.56      349.17       22.55 o
   2 -11   6      176.18      183.98       14.48 o
   3 -11   6       10.43        0.60        6.27 o
   4 -11   6       66.59       74.13       10.80 o
   5 -11   6       80.97       96.16       16.16 o
  -6 -10   6       16.12       17.02        7.05 o
  -5 -10   6      217.67      238.45       20.57 o
  -4 -10   6       17.52        7.79        5.00 o
  -3 -10   6      205.45      202.23       16.18 o
  -2 -10   6      227.08      248.26       17.60 o
  -1 -10   6       15.61       16.89        6.98 o
   0 -10   6      682.91      687.23       45.12 o
   1 -10   6       34.20       35.72        5.04 o
   2 -10   6     1762.18     1958.01      103.20 o
   3 -10   6       -3.10        4.01        9.14 o
   4 -10   6      601.41      535.77       36.34 o
   5 -10   6       36.15       51.96        8.89 o
  -6  -9   6       45.95       41.55        8.33 o
  -5  -9   6       60.96       56.61        8.96 o
  -4  -9   6      116.03      115.22       10.04 o
  -3  -9   6       90.03       81.57        8.84 o
  -2  -9   6       87.97       81.72        7.92 o
  -1  -9   6      322.30      384.17       23.49 o
   0  -9   6      378.18      363.29       23.51 o
   1  -9   6     1231.64     2025.77       76.05 o
   2  -9   6       78.42       76.46        7.42 o
   3  -9   6      118.38      121.57       10.60 o
   4  -9   6        8.69        5.82        6.02 o
   5  -9   6       57.34       64.05       10.24 o
   6  -9   6        2.12        0.01        7.30 o
  -6  -8   6       88.67       71.41       10.92 o
  -5  -8   6       51.32       53.94        8.07 o
  -4  -8   6       35.57       34.06        5.10 o
  -3  -8   6     1450.19     1677.71       83.29 o
  -2  -8   6      354.52      355.44       25.16 o
  -1  -8   6      946.63      995.79       62.90 o
   0  -8   6      623.11      566.39       33.43 o
   1  -8   6       93.46       73.36        6.76 o
   2  -8   6      153.77      133.89        9.03 o
   3  -8   6       78.85       69.85        8.15 o
   4  -8   6      107.56       95.46        9.92 o
   5  -8   6      212.74      253.98       18.87 o
   6  -8   6       58.88       49.93       10.48 o
  -6  -7   6      148.92      134.37       14.80 o
  -5  -7   6       34.15       30.27        6.57 o
  -4  -7   6     3870.00     4122.83      207.01 o
  -3  -7   6      425.35      468.84       29.26 o
  -2  -7   6       10.82       12.64        4.21 o
  -1  -7   6     1840.01     1859.66      103.44 o
   0  -7   6     1902.17     1934.69       88.84 o
   1  -7   6       27.63       28.37        3.88 o
   2  -7   6       32.95       41.44        4.32 o
   3  -7   6       72.14       60.32        6.27 o
   4  -7   6      661.26      697.89       46.92 o
   5  -7   6        5.31        5.48       14.44 o
   6  -7   6       52.94       50.21        9.49 o
  -6  -6   6       20.67       27.93        6.65 o
  -5  -6   6       21.09       32.68        6.23 o
  -4  -6   6      415.19      454.99       27.86 o
  -3  -6   6       62.19       72.07        6.55 o
  -2  -6   6      102.21      104.80        7.69 o
  -1  -6   6       -1.94        0.22        3.75 o
   0  -6   6       86.66       78.66        5.78 o
   1  -6   6      351.33      340.85       17.87 o
   2  -6   6       18.07       15.68        3.55 o
   3  -6   6      410.66      381.82       23.28 o
   4  -6   6      242.30      225.17       19.66 o
   5  -6   6      109.54      116.50       11.97 o
   6  -6   6      127.71      132.67       17.62 o
  -7  -5   6       62.67       53.80       11.74 o
  -6  -5   6        9.47       19.37        6.47 o
  -5  -5   6      720.80      730.30       54.97 o
  -4  -5   6       51.51       50.41        5.47 o
  -3  -5   6       -0.33        0.54        0.95 o
  -2  -5   6        0.81        0.31        1.11 o
  -1  -5   6     5025.95     5050.62      279.50 o
   0  -5   6      841.94      754.38       48.10 o
   1  -5   6      939.65      835.98       48.47 o
   2  -5   6      250.14      330.41       16.46 o
   3  -5   6      459.44      516.81       23.92 o
   4  -5   6       22.61       22.94        5.77 o
   5  -5   6      261.35      278.87       27.01 o
   6  -5   6        4.95        3.25       14.03 o
  -7  -4   6        7.97        6.41        7.43 o
  -6  -4   6        4.73       13.78       18.18 o
  -5  -4   6       10.52       15.22        6.04 o
  -4  -4   6      239.26      234.71       17.01 o
  -3  -4   6      532.04      502.92       30.42 o
  -2  -4   6     1896.85     2073.01      103.17 o
  -1  -4   6       50.16       46.70        4.82 o
   0  -4   6     3643.23     3265.73      185.34 o
   1  -4   6      961.60      972.23       50.15 o
   2  -4   6       51.86       44.14        3.95 o
   3  -4   6        2.56        5.80        4.55 o
   4  -4   6       47.91       30.74        7.39 o
   5  -4   6       84.46      102.35        9.56 o
   6  -4   6       33.29       31.07        7.30 o
  -7  -3   6       -2.28        1.34       10.93 o
  -6  -3   6       21.87       21.83        7.37 o
  -5  -3   6      221.26      254.51       16.07 o
  -4  -3   6       91.57       82.63        7.86 o
  -3  -3   6      456.53      431.21       22.66 o
  -2  -3   6       56.72       42.60        4.85 o
  -1  -3   6      113.43      119.11        7.08 o
   0  -3   6      555.09      525.69       28.69 o
   1  -3   6        9.63       13.59        2.97 o
   2  -3   6       38.11       46.44        3.37 o
   3  -3   6      277.15      270.97       17.01 o
   4  -3   6       16.15       28.48        4.10 o
   5  -3   6        1.90        5.73        6.74 o
   6  -3   6       19.69       19.24        6.38 o
   7  -3   6       12.22       13.75       12.82 o
  -7  -2   6       35.56       37.96        7.21 o
  -6  -2   6       -1.44        0.07        4.26 o
  -5  -2   6        5.42        0.91        6.92 o
  -4  -2   6       44.96       25.21        5.29 o
  -3  -2   6      758.05      787.18       32.57 o
  -2  -2   6       70.50       78.63        4.72 o
  -1  -2   6     1597.12     1785.01       89.57 o
   0  -2   6      546.14      567.13       25.15 o
   1  -2   6       82.87      100.22        5.21 o
   2  -2   6      180.08      152.91        9.35 o
   3  -2   6       87.43       93.97        6.86 o
   4  -2   6        2.10        0.75        4.91 o
   5  -2   6       17.87       27.59        5.54 o
   6  -2   6       35.83       63.11        8.90 o
   7  -2   6       -1.68        1.10       11.94 o
  -7  -1   6       -5.51        3.78       29.55 o
  -6  -1   6       23.61       35.16        6.35 o
  -5  -1   6      138.32      147.32       11.09 o
  -4  -1   6        9.62       11.49        4.93 o
  -3  -1   6      370.09      390.83       16.28 o
  -2  -1   6       -0.35        7.58        0.61 o
  -1  -1   6     1257.52     1414.21       55.65 o
   0  -1   6       27.79       33.19        2.94 o
   1  -1   6     2564.47     2483.64      165.56 o
   2  -1   6      782.29      699.69       43.58 o
   3  -1   6     3173.08     2876.08      175.01 o
   4  -1   6       68.51       56.43        6.27 o
   5  -1   6      470.33      469.94       33.79 o
   6  -1   6        4.76       11.02       20.46 o
   7  -1   6       19.47       24.42       13.06 o
  -7   0   6       39.48       41.72       11.20 o
  -6   0   6       69.23       54.92       10.07 o
  -5   0   6       84.36       80.15        8.35 o
  -4   0   6      807.50      671.22       45.90 o
  -3   0   6      413.37      411.63       18.26 o
  -2   0   6      225.69      213.10       11.36 o
  -1   0   6      214.83      196.40       10.06 o
   0   0   6       86.95       89.46        5.29 o
   1   0   6     1915.46     1886.27      109.80 o
   2   0   6       68.19       48.57        4.70 o
   3   0   6        7.83       15.04        3.60 o
   4   0   6      102.79       92.59        9.50 o
   5   0   6      469.21      443.13       33.69 o
   6   0   6      347.03      341.01       48.17 o
   7   0   6       92.15      108.50       19.47 o
  -7   1   6      209.73      185.14       21.59 o
  -6   1   6      407.60      407.01       37.07 o
  -5   1   6       85.52       89.29        8.60 o
  -4   1   6      339.69      315.89       20.48 o
  -3   1   6      268.18      233.37       11.57 o
  -2   1   6     2809.34     2530.47      144.80 o
  -1   1   6      950.56      871.58       43.00 o
   0   1   6     2529.37     2483.14      148.66 o
   1   1   6      994.89     1147.90       46.93 o
   2   1   6     1446.35     1397.80       66.67 o
   3   1   6      240.14      217.24       14.47 o
   4   1   6      838.59      916.12       57.61 o
   5   1   6        2.22        7.52        7.08 o
   6   1   6        5.93        3.07       10.94 o
   7   1   6      147.21      113.81       24.62 o
  -7   2   6       24.30       24.98        8.83 o
  -6   2   6       63.54       70.47       10.70 o
  -5   2   6      204.97      177.29       17.10 o
  -4   2   6      355.16      323.12       21.56 o
  -3   2   6      528.52      358.07       24.28 o
  -2   2   6     1453.95     1631.88       95.24 o
  -1   2   6      351.97      367.63       18.74 o
   0   2   6     3456.87     3201.79      285.47 o
   1   2   6       18.17       12.15        2.93 o
   2   2   6       60.17       37.45        5.10 o
   3   2   6     1185.47     1244.39       65.50 o
   4   2   6       17.54       21.02        4.63 o
   5   2   6        0.03        1.15        3.69 o
   6   2   6      370.51      386.35       33.56 o
  -7   3   6       16.06       19.86        8.04 o
  -6   3   6       24.18       13.21        8.34 o
  -5   3   6       19.97       14.43        5.92 o
  -4   3   6      914.10      909.81       52.27 o
  -3   3   6      742.63      765.85       36.81 o
  -2   3   6     1381.77     1520.80       68.17 o
  -1   3   6     1097.24     1067.79       55.89 o
   0   3   6       24.17       15.98        3.40 o
   1   3   6      111.82       71.54        7.62 o
   2   3   6      563.30      421.82       38.73 o
   3   3   6       13.23       12.30        3.19 o
   4   3   6       64.85       62.43        7.15 o
   5   3   6       44.58       44.32        7.72 o
   6   3   6       76.00       61.47       10.26 o
  -7   4   6      379.23      323.33       36.43 o
  -6   4   6       22.79       31.20        7.31 o
  -5   4   6       37.31       30.15        7.67 o
  -4   4   6      623.45      549.87       43.64 o
  -3   4   6       98.09       90.31        6.73 o
  -2   4   6     2267.60     2179.12       96.17 o
  -1   4   6      233.43      184.23       14.06 o
   0   4   6      356.71      299.14       19.59 o
   1   4   6     2206.73     1914.71      127.07 o
   2   4   6     3818.88     4324.40      253.76 o
   3   4   6      178.89      175.01       11.20 o
   4   4   6      185.17      164.64       18.35 o
   5   4   6      112.82      149.74       12.63 o
   6   4   6      268.78      274.47       25.14 o
  -7   5   6        5.06        6.23       17.13 o
  -6   5   6       -0.60        0.13        3.41 o
  -5   5   6        9.15        9.76        7.00 o
  -4   5   6      285.93      245.77       21.99 o
  -3   5   6       23.25       33.14        5.23 o
  -2   5   6      272.61      307.89       14.63 o
  -1   5   6      360.41      370.71       20.50 o
   0   5   6     1112.02      976.77       57.29 o
   1   5   6     1523.21     1467.92       71.29 o
   2   5   6        9.85        3.96        5.28 o
   3   5   6      154.92      169.62       10.15 o
   4   5   6     1872.48     1834.76      156.18 o
   5   5   6       65.73       75.78        9.27 o
   6   5   6       36.79       32.89       10.31 o
  -6   6   6       16.34        5.85        7.35 o
  -5   6   6        7.71        7.02        8.58 o
  -4   6   6     1239.84     1201.70       85.06 o
  -3   6   6      463.28      456.21       33.37 o
  -2   6   6       63.89       65.90        5.64 o
  -1   6   6       56.33       64.25        5.87 o
   0   6   6       49.63       51.02        4.60 o
   1   6   6        1.04        2.64        2.19 o
   2   6   6      348.82      347.95       25.27 o
   3   6   6      897.60      915.61       61.43 o
   4   6   6       67.19       94.54        9.57 o
   5   6   6       10.34       19.97        5.87 o
  -6   7   6       69.04       77.82       11.10 o
  -5   7   6        3.04       10.33        8.59 o
  -4   7   6      858.14      852.26       60.77 o
  -3   7   6       10.01        5.04        6.36 o
  -2   7   6       52.91       42.22        5.58 o
  -1   7   6      735.11      724.66       43.40 o
   0   7   6      963.96      873.41       47.97 o
   1   7   6        2.59        8.22        4.17 o
   2   7   6      727.52      714.68       50.39 o
   3   7   6       30.12       12.79        5.50 o
   4   7   6      175.73      167.85       17.68 o
   5   7   6      961.12     1029.84       81.21 o
   6   7   6       37.93       55.77       11.50 o
  -6   8   6       85.80       86.51       12.82 o
  -5   8   6       96.34      104.91       12.64 o
  -4   8   6      147.95      166.39       15.09 o
  -3   8   6      119.81      134.68       12.87 o
  -2   8   6     1203.27     1099.71       71.37 o
  -1   8   6      317.91      290.65       20.89 o
   0   8   6      414.59      373.45       21.70 o
   1   8   6      557.80      569.97       26.22 o
   2   8   6       50.57       49.68        5.52 o
   3   8   6       34.86       23.35        4.94 o
   4   8   6       31.34       22.85        7.18 o
   5   8   6      268.75      222.59       25.37 o
   6   8   6        9.83        0.71        9.47 o
  -6   9   6        9.39       17.53       12.32 o
  -5   9   6        6.01        4.55        8.21 o
  -4   9   6      350.62      463.64       28.03 o
  -3   9   6       39.82       30.33        8.29 o
  -2   9   6       34.52       29.01        5.72 o
  -1   9   6       18.80       21.00        5.60 o
   0   9   6       37.27       31.00        5.75 o
   1   9   6      315.05      271.18       19.05 o
   2   9   6      688.66      834.97       39.52 o
   3   9   6      119.63      113.85        9.32 o
   4   9   6       49.40       43.11        8.69 o
   5   9   6       -2.37        3.78        8.97 o
  -6  10   6      266.32      263.66       24.69 o
  -5  10   6        3.04        0.33       17.33 o
  -4  10   6      315.27      332.64       26.66 o
  -3  10   6       -2.52        9.04       15.34 o
  -2  10   6      579.16      555.69       43.25 o
  -1  10   6        4.27        0.14        8.41 o
   0  10   6      383.74      380.27       24.35 o
   1  10   6      444.35      496.98       31.23 o
   2  10   6      141.73      161.56       10.63 o
   3  10   6       19.77       12.89        4.56 o
   4  10   6       25.40       15.73        7.78 o
   5  10   6      211.80      173.27       29.48 o
  -5  11   6       33.85       50.98       13.28 o
  -4  11   6       10.46       15.65       10.05 o
  -3  11   6       29.75       33.86       11.10 o
  -2  11   6      170.60      181.00       17.32 o
  -1  11   6        4.06        1.06        9.23 o
   0  11   6        0.94        0.21        2.16 o
   1  11   6      436.06      520.29       31.25 o
   2  11   6       22.65       18.94        8.05 o
   3  11   6        3.73        9.69       10.10 o
   4  11   6       22.83       30.57        8.08 o
   5  11   6       62.01       33.12       15.16 o
  -5  12   6       24.62       42.95       12.12 o
  -4  12   6      156.47      181.24       22.76 o
  -3  12   6       20.91       23.40       11.05 o
  -2  12   6       24.21        6.20        8.55 o
  -1  12   6       41.09       30.69        7.55 o
   0  12   6      105.89      108.96       12.23 o
   1  12   6       51.01       44.39        8.66 o
   2  12   6        3.33        3.25       14.32 o
   3  12   6        4.37        5.98       12.24 o
   4  12   6       19.08       23.60        8.20 o
  -4  13   6       21.06       40.97       13.26 o
  -3  13   6        8.03        1.74       11.29 o
  -2  13   6      167.07      156.88       21.83 o
  -1  13   6       51.23       46.88        9.40 o
   0  13   6        8.47        7.29        6.40 o
   1  13   6      218.37      199.40       18.99 o
   2  13   6        9.44       14.49        7.98 o
   3  13   6      167.70      184.78       19.31 o
   4  13   6       19.50       14.00        8.75 o
  -4  14   6        3.45        0.04       16.78 o
  -3  14   6       14.44       24.20       13.96 o
  -2  14   6      297.03      255.68       32.70 o
  -1  14   6       17.52       13.94        8.64 o
   0  14   6       96.86       88.83       12.91 o
   1  14   6        7.43        8.21        9.10 o
   2  14   6       50.15       50.05       11.74 o
   3  14   6       22.95       17.50        9.39 o
  -3  15   6      145.59      190.96       28.34 o
  -2  15   6      314.19      311.28       34.28 o
  -1  15   6       44.28       47.16       12.29 o
   0  15   6       75.13       86.22       11.97 o
   1  15   6       -4.04        0.05       19.14 o
   2  15   6       29.57       41.00       10.96 o
   3  15   6      -19.59        4.78        9.77 o
  -2  16   6        4.34       19.69       30.30 o
  -1  16   6       22.74       23.63       11.64 o
   0  16   6       29.14       37.94        9.76 o
   1  16   6      700.61      633.51       64.47 o
   2  16   6        0.15        3.93        6.94 o
  -1  17   6        5.63        2.55       22.10 o
   0  17   6      217.01      225.96       25.14 o
  -1 -17   7       87.04       73.18       13.25 o
   0 -17   7        8.95        0.00        8.55 o
   1 -17   7       13.21        3.73       11.53 o
  -3 -16   7      107.31       89.03       16.21 o
  -2 -16   7       37.01       26.93        9.14 o
  -1 -16   7       21.81       20.44        8.50 o
   0 -16   7       18.93       16.74        8.64 o
   1 -16   7      101.97      107.84       17.17 o
   2 -16   7      210.63      221.61       26.59 o
  -3 -15   7        3.06        6.24        9.40 o
  -2 -15   7      108.61       94.63       12.78 o
  -1 -15   7       93.87       83.18       12.50 o
   0 -15   7      264.06      258.22       22.68 o
   1 -15   7       93.83       94.49       16.46 o
   2 -15   7       46.51       60.88       10.34 o
   3 -15   7       91.25       41.95       14.90 o
  -4 -14   7        4.41        0.63       14.62 o
  -3 -14   7       73.54       56.74       10.10 o
  -2 -14   7        1.86        0.63        7.97 o
  -1 -14   7      203.37      163.84       18.60 o
   0 -14   7       10.72        0.15        9.60 o
   1 -14   7       58.36       47.65       12.54 o
   2 -14   7      119.81      126.57       14.01 o
   3 -14   7      268.15      216.21       26.97 o
   4 -14   7       37.87       28.12       10.73 o
  -4 -13   7       51.13       34.98        8.03 o
  -3 -13   7       -5.23        0.12       13.88 o
  -2 -13   7      360.91      412.83       26.54 o
  -1 -13   7      131.39      127.74       13.68 o
   0 -13   7       23.33       24.02        7.99 o
   1 -13   7      358.47      327.17       23.80 o
   2 -13   7       14.20       19.48        8.13 o
   3 -13   7        8.47        0.59       12.54 o
   4 -13   7        8.15        0.01        5.92 o
  -5 -12   7      207.57      222.44       20.95 o
  -4 -12   7       67.00       66.98        8.52 o
  -3 -12   7      185.72      231.93       15.92 o
  -2 -12   7      687.62      674.06       47.22 o
  -1 -12   7      158.95      193.59       14.94 o
   0 -12   7        4.41        6.92       17.83 o
   1 -12   7      336.54      294.98       22.15 o
   2 -12   7        3.57        5.06       11.61 o
   3 -12   7      184.18      178.68       17.75 o
   4 -12   7       11.78        3.08        7.66 o
   5 -12   7       11.14        5.49       17.93 o
  -5 -11   7      104.28      111.44       13.12 o
  -4 -11   7        8.09       19.77        8.20 o
  -3 -11   7       -2.00        0.97        5.42 o
  -2 -11   7       -7.27        0.46        3.51 o
  -1 -11   7      240.06      245.79       17.08 o
   0 -11   7       24.90       20.50        5.25 o
   1 -11   7       62.29       65.43        7.16 o
   2 -11   7       48.38       56.42        7.11 o
   3 -11   7       66.17       69.69       10.22 o
   4 -11   7       87.93      122.28       11.67 o
   5 -11   7       29.15       13.32       11.89 o
  -6 -10   7        8.09       18.73       11.33 o
  -5 -10   7        2.43        0.05        8.05 o
  -4 -10   7       35.79       41.61        6.03 o
  -3 -10   7       24.90       19.00        5.38 o
  -2 -10   7      206.84      225.74       14.68 o
  -1 -10   7        2.80        7.53        6.35 o
   0 -10   7      184.31      162.49       12.35 o
   1 -10   7      699.86      790.90       35.13 o
   2 -10   7     3174.03     3275.04      165.37 o
   3 -10   7       22.39       23.38        8.64 o
   4 -10   7        3.97        6.30       10.92 o
   5 -10   7      166.60      152.19       17.54 o
  -6  -9   7       46.79       52.55        8.57 o
  -5  -9   7      227.41      229.96       20.76 o
  -4  -9   7      141.40      163.42       12.02 o
  -3  -9   7        0.60       10.04        1.24 o
  -2  -9   7       76.65       81.72        8.72 o
  -1  -9   7      208.44      218.77       16.74 o
   0  -9   7      670.55      625.11       39.24 o
   1  -9   7     1464.38     1836.65       76.31 o
   2  -9   7      963.31      877.56       59.06 o
   3  -9   7     1167.09     1181.79       67.30 o
   4  -9   7       30.02       39.78        6.36 o
   5  -9   7       60.19       52.44       10.41 o
   6  -9   7        4.53        1.88       19.37 o
  -6  -8   7        0.33        0.05        2.57 o
  -5  -8   7       58.15       53.81        8.70 o
  -4  -8   7       -0.72        1.91        1.76 o
  -3  -8   7      937.23     1069.48       61.87 o
  -2  -8   7      470.05      507.77       32.54 o
  -1  -8   7      642.41      649.17       43.75 o
   0  -8   7      741.82      731.78       45.02 o
   1  -8   7      579.76      520.95       31.54 o
   2  -8   7      474.64      444.25       26.06 o
   3  -8   7       60.39       67.23        7.33 o
   4  -8   7       24.68       23.58        7.01 o
   5  -8   7      119.49      114.35       13.82 o
   6  -8   7       41.88       62.80        9.74 o
  -6  -7   7       61.38       66.40        9.78 o
  -5  -7   7       58.81       62.64        8.60 o
  -4  -7   7     1595.43     1631.22      104.19 o
  -3  -7   7     1389.04     1639.77       90.48 o
  -2  -7   7       71.20       81.92        7.66 o
  -1  -7   7      125.30      144.82        9.28 o
   0  -7   7      584.11      579.58       31.28 o
   1  -7   7        5.77        0.81        7.43 o
   2  -7   7       79.16       87.36        7.09 o
   3  -7   7       46.67       55.28        6.36 o
   4  -7   7        4.33        6.04        9.59 o
   5  -7   7      283.49      317.80       29.49 o
   6  -7   7        4.21        0.24       11.06 o
  -6  -6   7      238.04      228.09       29.48 o
  -5  -6   7       86.64      111.06       13.12 o
  -4  -6   7      298.22      315.56       20.74 o
  -3  -6   7      895.19      898.53       59.47 o
  -2  -6   7      461.24      408.41       25.78 o
  -1  -6   7      704.40      754.88       46.66 o
   0  -6   7      221.05      184.91       11.81 o
   1  -6   7      243.68      240.07       12.83 o
   2  -6   7      529.63      567.78       32.12 o
   3  -6   7       85.54       93.40        7.92 o
   4  -6   7       17.16       36.00        7.86 o
   5  -6   7       29.20       47.93        7.39 o
   6  -6   7       38.07       28.02        8.57 o
  -7  -5   7       -2.34        0.13       11.68 o
  -6  -5   7        6.71        1.11        6.47 o
  -5  -5   7       29.00       36.75        7.67 o
  -4  -5   7        3.04        0.12        4.70 o
  -3  -5   7     1639.03     1545.20      136.59 o
  -2  -5   7      104.46      105.97        7.45 o
  -1  -5   7       63.44       31.98        5.38 o
   0  -5   7     2846.96     2572.42      131.79 o
   1  -5   7      402.29      394.70       19.98 o
   2  -5   7       51.38       55.88        4.87 o
   3  -5   7      150.30      130.34        9.11 o
   4  -5   7      674.46      888.37       80.35 o
   5  -5   7      220.91      206.99       24.00 o
   6  -5   7       39.72       33.64        8.16 o
  -7  -4   7       15.82       21.74        8.63 o
  -6  -4   7       24.86       29.19        8.15 o
  -5  -4   7      126.44       96.97       10.36 o
  -4  -4   7       33.59       35.47        4.93 o
  -3  -4   7        6.95        2.17        5.74 o
  -2  -4   7       10.56       10.64        3.52 o
  -1  -4   7      827.94      620.20       41.05 o
   0  -4   7      294.49      268.66       15.04 o
   1  -4   7      648.98      645.88       30.84 o
   2  -4   7     1452.06     1601.68       61.27 o
   3  -4   7      354.58      375.27       21.70 o
   4  -4   7       41.80       39.35        7.12 o
   5  -4   7       38.05       62.10        7.15 o
   6  -4   7       -4.07        0.08        9.58 o
  -7  -3   7        2.94        0.94       16.21 o
  -6  -3   7      199.58      196.11       26.24 o
  -5  -3   7       64.59       62.20        6.81 o
  -4  -3   7     1049.85     1006.39       67.71 o
  -3  -3   7      325.67      266.57       28.99 o
  -2  -3   7      431.67      515.60       24.78 o
  -1  -3   7     2613.58     2646.23      129.97 o
   0  -3   7      154.53      135.33        8.66 o
   1  -3   7      606.62      631.00       34.99 o
   2  -3   7      144.57      120.35        7.43 o
   3  -3   7      100.63      107.46        7.66 o
   4  -3   7       38.21       46.83        6.57 o
   5  -3   7       11.96       17.28        6.19 o
   6  -3   7       21.61       16.86        6.53 o
  -7  -2   7       54.04       31.27       12.82 o
  -6  -2   7        2.07        7.46        6.62 o
  -5  -2   7       81.96       76.68        8.02 o
  -4  -2   7      424.70      380.55       28.57 o
  -3  -2   7       67.48       51.95        5.45 o
  -2  -2   7        5.58        6.92        5.36 o
  -1  -2   7       84.80       83.02        5.92 o
   0  -2   7     3498.30     3366.92      156.89 o
   1  -2   7       19.59       11.58        3.12 o
   2  -2   7        2.38        1.57        3.33 o
   3  -2   7       37.46       43.07        4.64 o
   4  -2   7      157.96      168.59       13.62 o
   5  -2   7        9.29        8.15        6.37 o
   6  -2   7       -1.70        3.88        7.50 o
  -7  -1   7       50.93       40.80       12.64 o
  -6  -1   7       45.71       38.25        6.47 o
  -5  -1   7      519.06      545.28       34.19 o
  -4  -1   7        2.28        0.42        5.04 o
  -3  -1   7      977.31     1055.32       48.93 o
  -2  -1   7       61.58       56.06        5.02 o
  -1  -1   7     1175.68     1325.57       51.48 o
   0  -1   7       88.22       59.74        6.38 o
   1  -1   7      377.13      332.37       20.55 o
   2  -1   7     1605.45     1497.10       83.79 o
   3  -1   7      414.19      411.86       24.21 o
   4  -1   7        8.47        3.73        6.36 o
   5  -1   7        4.49        7.73        6.89 o
   6  -1   7       96.73       74.35       13.36 o
  -7   0   7       26.72       36.25        8.03 o
  -6   0   7      117.67       94.63       11.17 o
  -5   0   7      140.99      157.11       10.11 o
  -4   0   7       93.03      108.98        7.51 o
  -3   0   7      705.57      621.55       32.94 o
  -2   0   7      114.89       89.62        6.38 o
  -1   0   7      151.18       88.33        7.26 o
   0   0   7      784.63      967.69       45.01 o
   1   0   7      162.00      157.41        9.81 o
   2   0   7       38.06       37.84        3.71 o
   3   0   7       36.67       33.90        4.43 o
   4   0   7       50.91       60.32        6.91 o
   5   0   7       21.87       17.65        5.61 o
   6   0   7       -4.64        3.72        9.62 o
  -7   1   7       14.50       13.52        6.56 o
  -6   1   7      255.69      200.00       25.53 o
  -5   1   7      224.46      252.83       15.46 o
  -4   1   7      353.83      314.48       19.07 o
  -3   1   7      873.41      770.87       37.63 o
  -2   1   7     1985.20     1771.67       85.72 o
  -1   1   7      503.45      430.26       25.87 o
   0   1   7      773.64      762.50       33.55 o
   1   1   7      460.26      375.37       25.07 o
   2   1   7       -0.03        0.77        1.47 o
   3   1   7      351.00      340.18       20.70 o
   4   1   7       41.66       34.49        6.35 o
   5   1   7       31.93       37.52        7.59 o
   6   1   7       78.76       91.91       11.56 o
  -7   2   7        9.95        6.75        8.74 o
  -6   2   7       74.68       63.16       11.77 o
  -5   2   7      140.62      146.16       13.16 o
  -4   2   7       96.68       78.86        7.13 o
  -3   2   7       20.31        5.25        3.38 o
  -2   2   7       70.06       70.99        5.21 o
  -1   2   7       14.53       18.47        3.12 o
   0   2   7       82.21       62.23        5.73 o
   1   2   7     2623.58     2581.49      136.08 o
   2   2   7      468.46      372.11       23.93 o
   3   2   7      123.09      106.86        8.69 o
   4   2   7       80.41       75.53        8.44 o
   5   2   7       98.56       78.04       12.11 o
   6   2   7      417.07      458.24       37.80 o
  -7   3   7       31.81       24.44        9.86 o
  -6   3   7      105.36      101.96       14.58 o
  -5   3   7      126.22      121.91       12.55 o
  -4   3   7      405.73      370.22       25.70 o
  -3   3   7      134.81      128.35        7.77 o
  -2   3   7     1326.42     1292.76       65.53 o
  -1   3   7       77.35       50.32        6.45 o
   0   3   7     1191.07     1186.72       70.79 o
   1   3   7    16783.79    15550.60      867.52 o
   2   3   7     2302.55     2570.84      189.49 o
   3   3   7      221.09      196.76       13.44 o
   4   3   7      654.45      729.78       45.32 o
   5   3   7        3.92       11.13        8.64 o
   6   3   7       -3.36        0.00       13.27 o
  -7   4   7        0.51        3.01        5.37 o
  -6   4   7        0.20        0.36        2.68 o
  -5   4   7      152.28      126.35       14.50 o
  -4   4   7      314.87      283.75       24.33 o
  -3   4   7      429.98      392.34       22.73 o
  -2   4   7        6.07       19.04        3.67 o
  -1   4   7     2604.84     2701.86      149.12 o
   0   4   7     1191.73     1094.20       62.58 o
   1   4   7     7987.28     7369.04      374.77 o
   2   4   7      111.28      133.91        9.74 o
   3   4   7       15.55       17.41        3.47 o
   4   4   7      318.23      308.46       23.36 o
   5   4   7      258.89      252.22       36.79 o
   6   4   7      213.12      161.29       21.24 o
  -7   5   7       27.08       29.87       17.56 o
  -6   5   7        2.52        7.63       14.26 o
  -5   5   7       25.08       23.83        7.30 o
  -4   5   7     2243.61     2974.12      151.37 o
  -3   5   7      128.89      107.88       10.51 o
  -2   5   7      644.77      582.70       33.95 o
  -1   5   7      490.92      408.80       27.38 o
   0   5   7       40.57       29.42        4.38 o
   1   5   7      283.22      339.51       18.82 o
   2   5   7      372.61      392.50       27.11 o
   3   5   7      251.09      225.79       15.37 o
   4   5   7        8.06       11.93        5.94 o
   5   5   7      122.86      124.44       14.14 o
   6   5   7       27.74       35.85        7.47 o
  -6   6   7        7.91        5.87        6.81 o
  -5   6   7      984.96     1117.94       68.51 o
  -4   6   7     1261.28     1567.90       87.59 o
  -3   6   7       28.35       48.21        5.51 o
  -2   6   7      381.79      366.99       24.92 o
  -1   6   7        0.47        0.67        1.85 o
   0   6   7      263.18      286.50       12.80 o
   1   6   7        2.02        7.44        3.89 o
   2   6   7     1447.20     1406.24       98.21 o
   3   6   7       44.16       46.62        6.22 o
   4   6   7      209.73      198.05       20.80 o
   5   6   7        6.47        2.37        9.09 o
   6   6   7       -1.86        3.58       10.25 o
  -6   7   7        5.65        9.35       16.11 o
  -5   7   7      114.42      107.50       13.62 o
  -4   7   7       -5.79        1.64       12.30 o
  -3   7   7     1781.14     1702.48      103.95 o
  -2   7   7      175.06      223.63       13.58 o
  -1   7   7      246.99      210.73       15.27 o
   0   7   7      799.52      747.30       45.71 o
   1   7   7      478.93      452.92       24.38 o
   2   7   7      687.42      655.05       48.11 o
   3   7   7      161.33      204.63       13.64 o
   4   7   7      146.28      190.65       15.83 o
   5   7   7      126.66      164.66       14.74 o
   6   7   7      152.00      135.39       23.37 o
  -6   8   7       25.90       27.87        9.11 o
  -5   8   7        2.34        0.71       11.37 o
  -4   8   7     1474.26     1388.53      101.25 o
  -3   8   7      139.24      130.85       11.67 o
  -2   8   7       14.36       22.29        6.66 o
  -1   8   7       11.47       12.93        6.23 o
   0   8   7      124.32      135.47       10.77 o
   1   8   7      130.98      136.07        7.82 o
   2   8   7      112.59      106.17        8.83 o
   3   8   7      309.19      272.34       19.23 o
   4   8   7      248.80      221.11       23.30 o
   5   8   7       31.69       12.61        8.15 o
  -6   9   7       20.47       20.06        9.01 o
  -5   9   7       18.63       19.27       10.72 o
  -4   9   7      118.75      104.30       14.02 o
  -3   9   7       78.62       67.34        9.18 o
  -2   9   7      212.90      292.21       19.74 o
  -1   9   7       27.79       35.99        6.28 o
   0   9   7      575.08      543.98       38.56 o
   1   9   7     1001.49      946.63       66.98 o
   2   9   7      254.68      253.74       16.43 o
   3   9   7        0.64        1.14        1.49 o
   4   9   7       16.21       11.36       10.49 o
   5   9   7        1.47        0.78        6.42 o
  -5  10   7       67.12       53.62       12.09 o
  -4  10   7      213.62      225.71       20.46 o
  -3  10   7       87.21      105.81       15.88 o
  -2  10   7      114.00      118.21       14.01 o
  -1  10   7       65.46       63.25        8.64 o
   0  10   7       86.49       99.68        8.71 o
   1  10   7       14.98        3.68        7.88 o
   2  10   7      172.11      194.01       15.10 o
   3  10   7       33.39       32.07        5.65 o
   4  10   7        4.76       11.98       11.02 o
   5  10   7       13.75        1.37        7.29 o
  -5  11   7        1.83        6.20       11.33 o
  -4  11   7      124.92      122.88       19.73 o
  -3  11   7       14.74        3.24        9.46 o
  -2  11   7      269.78      255.25       24.41 o
  -1  11   7     1260.71     1414.99       87.17 o
   0  11   7        9.21        4.83        5.11 o
   1  11   7      201.82      185.73       22.35 o
   2  11   7       28.40       47.57        8.75 o
   3  11   7      372.05      408.65       27.78 o
   4  11   7       16.18       22.50        8.08 o
   5  11   7        8.51        5.36       10.37 o
  -5  12   7       21.60        0.70       12.80 o
  -4  12   7      147.69      182.64       22.37 o
  -3  12   7       -4.79        0.01       29.25 o
  -2  12   7      357.63      342.59       47.57 o
  -1  12   7      256.22      259.53       21.68 o
   0  12   7       46.65       62.02        9.03 o
   1  12   7        4.04        4.42       13.73 o
   2  12   7      445.86      431.51       41.48 o
   3  12   7      349.96      302.70       33.23 o
   4  12   7       15.58       18.91        8.31 o
  -4  13   7       17.23       29.73       13.40 o
  -3  13   7       -5.84        1.57       31.16 o
  -2  13   7      657.80      664.74       81.54 o
  -1  13   7       10.66        0.18       10.49 o
   0  13   7       98.14      105.12       12.20 o
   1  13   7       76.21       67.47       13.78 o
   2  13   7      -11.29        1.63        7.27 o
   3  13   7       23.13        1.86        8.90 o
   4  13   7      138.76      126.33       24.92 o
  -4  14   7       82.62       74.67       19.04 o
  -2  14   7       83.13       45.73       16.27 o
  -1  14   7       76.69       74.93       22.83 o
   0  14   7      139.96      126.49       15.26 o
   1  14   7      129.75      110.00       18.55 o
   2  14   7       50.51       44.34       11.96 o
   3  14   7       41.88       39.94       11.27 o
  -3  15   7       56.02       22.52       19.11 o
  -2  15   7       43.68       59.13       13.57 o
  -1  15   7      134.75       80.50       30.62 o
   0  15   7      103.37       90.65       13.32 o
   1  15   7       90.29      109.80       16.25 o
   2  15   7      109.94      108.20       17.10 o
  -2  16   7        3.68       12.58       25.88 o
  -1  16   7        7.49        0.36       16.60 o
   0  16   7      314.55      303.11       26.76 o
   1  16   7       82.92       96.26       15.95 o
  -1 -17   8       25.84       31.83        9.63 o
   0 -17   8      105.17       68.80       14.39 o
   1 -17   8       13.60        6.68       13.47 o
  -2 -16   8      120.25      112.65       14.37 o
  -1 -16   8        8.43        8.26        7.83 o
   0 -16   8       70.32       57.45       12.27 o
   1 -16   8      189.27      184.05       24.55 o
   2 -16   8       69.29       62.99       16.05 o
  -3 -15   8       30.98       25.04        8.05 o
  -2 -15   8       16.22        8.22        7.61 o
  -1 -15   8       45.67       62.82        9.50 o
   0 -15   8      560.74      451.46       41.23 o
   1 -15   8       87.95       99.76       16.13 o
   2 -15   8      220.45      187.73       21.04 o
   3 -15   8        5.42       12.19       16.76 o
  -4 -14   8        5.27        0.44       11.35 o
  -3 -14   8      177.73      199.21       16.26 o
  -2 -14   8       22.31       16.95        7.60 o
  -1 -14   8       15.08       21.18        7.46 o
   0 -14   8      120.13      109.69       14.33 o
   1 -14   8       29.21       22.80       11.00 o
   2 -14   8      138.38      133.34       15.49 o
   3 -14   8       52.99       53.32       11.88 o
   4 -14   8       -5.93       12.85       69.28 o
  -4 -13   8      110.32       93.69       11.76 o
  -3 -13   8       64.59       72.23        9.25 o
  -2 -13   8       72.66       77.36       10.02 o
  -1 -13   8      103.87      121.76       12.34 o
   0 -13   8      115.02       95.12       13.27 o
   1 -13   8        0.22        0.64        2.35 o
   2 -13   8       -3.85        0.01       11.40 o
   3 -13   8       99.79       96.33       14.57 o
   4 -13   8       23.51       25.87        9.17 o
  -5 -12   8       34.60       31.06        9.51 o
  -4 -12   8       12.66        8.97        7.43 o
  -3 -12   8        9.31        3.69        5.37 o
  -2 -12   8       66.69       87.53        9.34 o
  -1 -12   8       16.84       20.19        7.03 o
   0 -12   8       40.85       44.15        7.03 o
   1 -12   8       25.37       19.47        6.04 o
   2 -12   8        8.69        9.05        5.09 o
   3 -12   8       -3.14        0.26       10.07 o
   4 -12   8      113.02       78.64       14.59 o
  -5 -11   8       64.71       77.75       10.58 o
  -4 -11   8      141.74      122.62       12.91 o
  -3 -11   8       52.11       41.86        7.71 o
  -2 -11   8       46.01       38.62        6.80 o
  -1 -11   8      264.13      335.18       18.65 o
   0 -11   8       11.19        8.02        7.79 o
   1 -11   8      314.30      273.21       19.15 o
   2 -11   8      453.91      457.86       26.92 o
   3 -11   8        8.21       15.82        9.75 o
   4 -11   8        4.64        3.83       14.64 o
   5 -11   8        2.85        0.02       22.08 o
  -5 -10   8       58.90       81.05        9.85 o
  -4 -10   8       25.74       25.43        5.69 o
  -3 -10   8       -5.89        1.46       10.35 o
  -2 -10   8       71.16       70.57        8.96 o
  -1 -10   8      433.54      429.26       30.82 o
   0 -10   8        3.42        7.20        7.89 o
   1 -10   8     1901.96     2119.46      108.06 o
   2 -10   8       93.93       98.71        9.11 o
   3 -10   8       39.84       38.76        8.13 o
   4 -10   8       76.33       77.56       14.42 o
   5 -10   8       10.75       15.67       10.12 o
  -6  -9   8        1.92        8.30        7.48 o
  -5  -9   8      107.58      104.96       12.74 o
  -4  -9   8      392.89      465.46       24.22 o
  -3  -9   8        3.02        6.70        6.16 o
  -2  -9   8        7.85        6.98        4.54 o
  -1  -9   8      396.46      454.15       28.17 o
   0  -9   8       12.43       12.52        4.89 o
   1  -9   8       95.20      106.01        8.42 o
   2  -9   8     1149.76     1798.50       81.54 o
   3  -9   8       22.39       34.21        6.73 o
   4  -9   8       -0.94        3.42        2.58 o
   5  -9   8      120.57      127.67       14.32 o
  -6  -8   8      157.34      152.60       16.65 o
  -5  -8   8       44.55       49.98        7.93 o
  -4  -8   8        5.23        7.54        9.90 o
  -3  -8   8       20.71       12.65        5.16 o
  -2  -8   8       77.67       96.76        8.65 o
  -1  -8   8      590.16      578.40       40.41 o
   0  -8   8      860.91      813.78       50.11 o
   1  -8   8       22.46       21.29        4.68 o
   2  -8   8       56.28       52.16        6.50 o
   3  -8   8      144.45      145.53       11.72 o
   4  -8   8      206.03      217.90       18.39 o
   5  -8   8       53.86       62.37       10.01 o
   6  -8   8        4.61        3.00       13.37 o
  -6  -7   8       11.05        6.12        8.09 o
  -5  -7   8      429.59      436.20       34.76 o
  -4  -7   8        0.94        0.08        2.77 o
  -3  -7   8      146.17      145.88       12.26 o
  -2  -7   8      428.07      434.69       29.59 o
  -1  -7   8      158.04      163.37       11.26 o
   0  -7   8      687.46      762.17       40.24 o
   1  -7   8      274.74      338.56       15.30 o
   2  -7   8      214.21      183.99       15.50 o
   3  -7   8       33.12       25.73        5.96 o
   4  -7   8       46.03       66.29        8.02 o
   5  -7   8       38.09       25.59        8.48 o
   6  -7   8       10.49        2.16        7.29 o
  -6  -6   8      581.41      568.79       67.64 o
  -5  -6   8       92.39       95.59       14.68 o
  -4  -6   8      683.84      664.00       58.48 o
  -3  -6   8      835.05      862.33       55.41 o
  -2  -6   8       14.09       16.61        4.51 o
  -1  -6   8      618.12      580.23       36.09 o
   0  -6   8        6.35        5.37        4.01 o
   1  -6   8       53.81       56.82        5.04 o
   2  -6   8       70.64       72.23        6.60 o
   3  -6   8       10.33       20.41        5.75 o
   4  -6   8       -2.90        0.01        5.72 o
   5  -6   8        1.54        0.01        7.09 o
   6  -6   8       66.74       60.06       13.72 o
  -6  -5   8       -1.98        0.05        8.70 o
  -5  -5   8        3.53        0.08       11.30 o
  -4  -5   8      834.01      882.67       70.22 o
  -3  -5   8      923.23      936.17       78.21 o
  -2  -5   8      130.70      141.84        9.02 o
  -1  -5   8       38.76       40.09        4.42 o
   0  -5   8      595.48      514.53       28.98 o
   1  -5   8       82.94       77.61        6.15 o
   2  -5   8      422.45      432.87       22.10 o
   3  -5   8       40.80       46.14        7.18 o
   4  -5   8       15.58        4.03        5.96 o
   5  -5   8      225.97      237.76       24.62 o
   6  -5   8       12.20       10.39        7.89 o
  -7  -4   8       15.40        4.23        9.89 o
  -6  -4   8       44.52       34.72       10.66 o
  -5  -4   8      272.31      259.11       18.74 o
  -4  -4   8      328.18      346.86       29.40 o
  -3  -4   8      153.02      128.99       15.76 o
  -2  -4   8       46.03       57.19        5.78 o
  -1  -4   8      716.45      810.06       35.86 o
   0  -4   8      665.38      675.10       34.89 o
   1  -4   8       13.61        4.02        3.22 o
   2  -4   8      516.55      485.76       24.19 o
   3  -4   8      302.54      397.21       27.09 o
   4  -4   8      621.79      578.69       55.70 o
   5  -4   8       82.94       68.83       10.29 o
   6  -4   8       54.82       51.59        9.08 o
  -7  -3   8       24.09       12.90       10.43 o
  -6  -3   8       49.43       64.27       11.02 o
  -5  -3   8      193.96      181.47       14.79 o
  -4  -3   8       89.41       77.07        8.36 o
  -3  -3   8      234.06      245.56       22.30 o
  -2  -3   8       11.68        6.70        3.81 o
  -1  -3   8     1841.58     1941.65       84.42 o
   0  -3   8      317.03      318.97       14.35 o
   1  -3   8     1042.28     1105.77       49.59 o
   2  -3   8     1232.17     1236.94       55.64 o
   3  -3   8      236.26      241.88       18.54 o
   4  -3   8       18.81       24.88        5.70 o
   5  -3   8       10.86        8.31        5.49 o
   6  -3   8       49.51       76.06        8.64 o
  -7  -2   8      112.76       82.27       19.29 o
  -6  -2   8       -0.78        0.94        3.60 o
  -5  -2   8       37.79       26.05        5.87 o
  -4  -2   8      635.34      603.19       41.90 o
  -3  -2   8      709.11      685.48       45.89 o
  -2  -2   8     1041.90     1039.00       61.03 o
  -1  -2   8     1866.60     2000.28       92.74 o
   0  -2   8       12.35        7.25        2.52 o
   1  -2   8      127.94      144.10        7.68 o
   2  -2   8      101.59       90.65        8.67 o
   3  -2   8      169.92      158.89       14.44 o
   4  -2   8       12.48       14.29        5.13 o
   5  -2   8       43.76       43.51        7.54 o
   6  -2   8       43.32       35.64        8.12 o
  -7  -1   8      315.57      200.83       40.98 o
  -6  -1   8      650.28      669.22       56.59 o
  -5  -1   8       -6.97        0.88        3.85 o
  -4  -1   8      807.37      684.15       52.84 o
  -3  -1   8        9.07       12.82        4.32 o
  -2  -1   8       85.63       64.16        5.95 o
  -1  -1   8      446.07      423.84       20.38 o
   0  -1   8     1094.34     1076.41       65.12 o
   1  -1   8      762.14      662.93       40.73 o
   2  -1   8       18.45       18.12        5.31 o
   3  -1   8        5.21        0.05        8.59 o
   4  -1   8      117.85       91.81       11.23 o
   5  -1   8       -2.40        0.39        6.19 o
   6  -1   8       59.20       73.54       11.00 o
  -7   0   8       97.06       75.24       13.29 o
  -6   0   8       47.81       55.81        9.39 o
  -5   0   8      370.93      387.00       33.95 o
  -4   0   8       10.10        3.71        4.15 o
  -3   0   8     1406.16     1281.54       88.67 o
  -2   0   8        9.00       10.83        2.76 o
  -1   0   8     1222.20     1182.92       61.66 o
   0   0   8       84.44       67.51        5.57 o
   1   0   8       11.98       15.03        3.93 o
   2   0   8        0.66        1.22        1.30 o
   3   0   8        4.63        1.60        8.03 o
   4   0   8      171.06      165.20       14.56 o
   5   0   8      105.81       97.25       10.81 o
   6   0   8     1026.10     1177.72      130.79 o
  -7   1   8       13.09        9.93        7.70 o
  -6   1   8      263.35      248.02       20.85 o
  -5   1   8       12.38        5.43        5.60 o
  -4   1   8        5.87        9.42        9.87 o
  -3   1   8      121.72       97.49        9.12 o
  -2   1   8     1211.16     1038.77       57.89 o
  -1   1   8       15.89       11.11        2.85 o
   0   1   8      492.68      352.92       23.23 o
   1   1   8      166.84      192.24       10.55 o
   2   1   8        4.45        3.27        4.63 o
   3   1   8        8.91        4.52        5.27 o
   4   1   8      349.24      363.92       26.05 o
   5   1   8       20.65        8.46        5.57 o
   6   1   8      161.86      177.93       18.09 o
  -7   2   8       37.81       42.28        7.98 o
  -6   2   8       -4.19        0.26       11.22 o
  -5   2   8        8.04        5.23        3.96 o
  -4   2   8      347.31      323.98       26.05 o
  -3   2   8      473.69      437.38       27.92 o
  -2   2   8      107.05      116.77        6.55 o
  -1   2   8      519.24      709.97       32.29 o
   0   2   8      136.09      154.32        8.26 o
   1   2   8     1383.65     1335.90       72.21 o
   2   2   8       73.96       75.93        5.53 o
   3   2   8      300.57      294.70       22.42 o
   4   2   8        1.74        2.59        5.12 o
   5   2   8       27.50       25.03        7.61 o
   6   2   8        1.44        0.21        8.07 o
  -7   3   8       54.34       50.76       19.41 o
  -6   3   8      114.39      105.79       10.72 o
  -5   3   8       35.04       25.60        6.13 o
  -4   3   8      151.16      143.34       11.80 o
  -3   3   8        1.38        0.28        4.21 o
  -2   3   8      146.91      115.46        9.47 o
  -1   3   8      196.28      198.62       10.71 o
   0   3   8      818.76      662.17       43.14 o
   1   3   8      246.32      210.36       13.37 o
   2   3   8        2.55        1.58        5.63 o
   3   3   8       -2.58        5.88        6.79 o
   4   3   8       62.85       40.42        7.80 o
   5   3   8       88.10       86.98       11.99 o
   6   3   8       15.22        8.68        7.26 o
  -6   4   8      290.26      271.91       20.42 o
  -5   4   8       35.01       41.96        6.52 o
  -4   4   8      192.12      209.99       14.30 o
  -3   4   8      116.85      119.77       11.82 o
  -2   4   8      242.22      240.35       14.36 o
  -1   4   8     2109.02     2814.39      146.55 o
   0   4   8      161.99      178.27        9.50 o
   1   4   8       -0.35        3.29        1.64 o
   2   4   8        8.35        3.72        4.37 o
   3   4   8       -4.73        2.05       11.29 o
   4   4   8      501.79      571.46       35.87 o
   5   4   8       18.24       22.10        6.17 o
   6   4   8       17.76        4.10        7.64 o
  -6   5   8      174.50      174.79       14.58 o
  -5   5   8       25.64       12.77        6.06 o
  -4   5   8        5.62        2.17       11.22 o
  -3   5   8      178.87      222.23       15.86 o
  -2   5   8      695.98      700.05       36.76 o
  -1   5   8     1031.13      950.01       55.00 o
   0   5   8       99.98       89.55        6.81 o
   1   5   8       10.99       16.40        4.23 o
   2   5   8       72.84       64.36        8.11 o
   3   5   8      130.47      136.52       11.70 o
   4   5   8      109.28      121.20       10.61 o
   5   5   8      192.84      251.31       20.15 o
   6   5   8        3.68       10.66        9.02 o
  -6   6   8     1173.67     1200.62       81.31 o
  -5   6   8      261.56      286.42       19.04 o
  -4   6   8      346.41      375.03       22.83 o
  -3   6   8      339.38      441.48       23.91 o
  -2   6   8      284.70      283.59       19.76 o
  -1   6   8       60.91       52.43        6.50 o
   0   6   8      123.90      112.71        9.23 o
   1   6   8     1689.93     1682.01      114.19 o
   2   6   8      143.34      136.29       12.33 o
   3   6   8      463.90      438.22       32.96 o
   4   6   8       82.68       93.44       11.62 o
   5   6   8       11.92       14.01        5.88 o
   6   6   8       70.01       35.97       11.04 o
  -6   7   8       42.62       35.65        9.80 o
  -5   7   8       -4.76        4.64        8.93 o
  -4   7   8       61.94       60.69        8.13 o
  -3   7   8      304.41      402.16       22.86 o
  -2   7   8      571.95      463.84       41.09 o
  -1   7   8       24.34       24.17        4.94 o
   0   7   8      270.13      291.82       18.67 o
   1   7   8     1798.64     1803.35      117.97 o
   2   7   8       42.84       32.98        6.89 o
   3   7   8       85.28       83.89        9.17 o
   4   7   8       43.68       32.42        8.65 o
   5   7   8       10.46        2.58        6.93 o
  -6   8   8      136.85      131.22       16.25 o
  -5   8   8       -8.87        0.99        4.85 o
  -4   8   8        1.32        5.90        8.37 o
  -3   8   8       77.29       70.19        8.76 o
  -2   8   8      205.09      261.37       15.83 o
  -1   8   8       48.67       43.99        7.33 o
   0   8   8       74.05       71.19        9.38 o
   1   8   8      930.06     1033.41       64.31 o
   2   8   8       -1.40       19.28        6.91 o
   3   8   8      199.90      211.72       16.65 o
   4   8   8      407.57      353.09       37.14 o
   5   8   8       56.86       44.45       10.26 o
  -6   9   8      171.48      148.23       15.95 o
  -5   9   8       47.44       52.72        8.44 o
  -4   9   8      661.88      603.86       41.20 o
  -3   9   8      159.36      159.15       13.51 o
  -2   9   8      972.32      864.63       70.08 o
  -1   9   8      250.43      237.62       18.26 o
   0   9   8       34.47       29.50        7.28 o
   1   9   8       14.41       13.29        7.33 o
   2   9   8      164.55      153.42       14.58 o
   3   9   8       85.33       71.35        7.99 o
   4   9   8        1.14        1.23        8.51 o
   5   9   8       37.09       17.21        9.41 o
  -5  10   8      125.49      112.35       13.40 o
  -4  10   8       12.55        0.06       10.80 o
  -3  10   8      112.88      103.11       17.42 o
  -2  10   8        2.16        1.95        8.03 o
  -1  10   8      301.35      255.85       24.73 o
   0  10   8      236.06      242.92       19.99 o
   1  10   8       32.23       52.73        9.78 o
   2  10   8        5.33        0.70        9.03 o
   3  10   8        9.89        5.70        5.96 o
   4  10   8       29.24       28.44        9.96 o
   5  10   8        6.68       30.62        7.40 o
  -5  11   8       18.30       12.03       12.66 o
  -4  11   8       74.62       94.66       16.29 o
  -3  11   8      163.54      147.43       22.36 o
  -2  11   8       88.49       95.18       12.91 o
  -1  11   8       29.51       28.20        9.51 o
   0  11   8       -1.84        0.08        5.73 o
   1  11   8        5.81        0.37       20.14 o
   2  11   8        7.01       13.79       10.25 o
   3  11   8      204.09      211.58       17.93 o
   4  11   8        8.54        0.85        7.52 o
  -5  12   8        8.99       15.63       18.15 o
  -4  12   8       78.01       87.35       16.60 o
  -3  12   8       10.69        6.33       12.30 o
  -2  12   8        0.87       10.38        6.06 o
  -1  12   8      191.37      273.14       22.61 o
   0  12   8      171.24      165.27       21.08 o
   1  12   8       10.96        3.13        8.33 o
   2  12   8      254.31      282.81       26.75 o
   3  12   8       -9.92        3.00       12.36 o
   4  12   8        6.59        0.71       11.56 o
  -4  13   8       59.97       53.68       15.62 o
  -3  13   8        6.26        1.97       11.29 o
  -2  13   8      154.82      124.56       21.06 o
  -1  13   8      156.47      128.55       20.39 o
   0  13   8       14.89        0.29        9.59 o
   1  13   8       11.14        8.25        9.27 o
   2  13   8      133.52      109.55       17.92 o
   3  13   8        6.41        2.61       12.93 o
  -3  14   8       79.27       81.43       21.75 o
  -2  14   8       95.83       69.99       17.61 o
  -1  14   8       55.54       47.72       20.67 o
   0  14   8       64.11       46.46       14.65 o
   1  14   8      156.50      165.68       21.03 o
   2  14   8       90.77       86.41       15.37 o
   3  14   8        2.34        0.39       13.52 o
  -3  15   8        1.02        0.56        9.45 o
  -2  15   8       74.65       51.79       16.01 o
  -1  15   8       44.94       34.30       21.39 o
   0  15   8        9.26        4.79        9.86 o
   1  15   8       38.47       34.86       12.57 o
   2  15   8       99.07       83.20       16.68 o
  -1  16   8       39.18       50.97       21.09 o
   0  16   8      131.39       91.21       31.04 o
   1  16   8      163.33      158.89       22.85 o
  -2 -16   9       26.54       27.45        8.83 o
  -1 -16   9       38.72       47.59       10.14 o
   0 -16   9       10.53       10.55        8.75 o
   1 -16   9       89.48       61.52       17.96 o
   2 -16   9      -15.70        8.32       10.19 o
  -3 -15   9       31.60       29.81        8.43 o
  -2 -15   9        2.16        6.77        8.78 o
  -1 -15   9        1.40        1.61        8.56 o
   0 -15   9       11.46        7.17        7.92 o
   1 -15   9      195.98      169.04       24.06 o
   2 -15   9      223.20      200.52       20.81 o
   3 -15   9       28.13       10.99       10.47 o
  -4 -14   9       -7.79        0.04        9.83 o
  -3 -14   9       62.45       60.31        9.70 o
  -2 -14   9      326.56      298.08       25.83 o
  -1 -14   9      108.71      127.30       13.21 o
   0 -14   9      311.82      302.98       25.76 o
   1 -14   9       70.34       63.37       14.40 o
   2 -14   9       30.82       26.75        8.96 o
   3 -14   9      370.12      307.75       34.15 o
  -4 -13   9      100.48       96.46       11.36 o
  -3 -13   9      229.15      247.07       19.08 o
  -2 -13   9      111.96      108.19       12.43 o
  -1 -13   9      101.36       91.92       10.99 o
   0 -13   9      233.26      302.00       17.78 o
   1 -13   9       56.17       55.29        8.57 o
   2 -13   9      197.76      230.65       18.62 o
   3 -13   9       85.80       67.73       19.17 o
   4 -13   9       36.10       35.06       12.92 o
  -5 -12   9       38.70       47.92       15.16 o
  -4 -12   9        1.00        1.89        2.81 o
  -3 -12   9       51.15       47.20        8.39 o
  -2 -12   9       71.45       74.97        8.51 o
  -1 -12   9      432.67      467.96       28.04 o
   0 -12   9       18.89       27.79        6.55 o
   1 -12   9       30.29       24.55        6.27 o
   2 -12   9        7.04        1.55        7.87 o
   3 -12   9      146.93      122.47       15.89 o
   4 -12   9        1.59        5.44        7.49 o
  -5 -11   9        4.91        6.56       23.26 o
  -4 -11   9       59.32       65.87        8.33 o
  -3 -11   9       62.51       49.76        7.50 o
  -2 -11   9      211.38      237.12       17.71 o
  -1 -11   9      102.83       92.31       11.84 o
   0 -11   9       75.45       93.68       10.33 o
   1 -11   9       -2.17        1.90        7.36 o
   2 -11   9        5.48        3.58       14.02 o
   3 -11   9      448.30      411.35       33.49 o
   4 -11   9      181.36      179.93       23.64 o
   5 -11   9       52.04       51.50       14.45 o
  -5 -10   9       -5.60        0.53       11.59 o
  -4 -10   9      118.23      127.99        9.80 o
  -3 -10   9        1.16        0.00        5.20 o
  -2 -10   9      273.21      277.96       21.18 o
  -1 -10   9      682.99      853.94       46.93 o
   0 -10   9      240.48      250.41       16.81 o
   1 -10   9       66.61       68.02        8.07 o
   2 -10   9       13.05       14.22        5.94 o
   3 -10   9       69.36       64.36       10.34 o
   4 -10   9       15.22        3.60       10.07 o
   5 -10   9        4.73       22.13       17.15 o
  -6  -9   9       12.58        5.51        9.05 o
  -5  -9   9       -3.53        0.10        7.69 o
  -4  -9   9       29.94       39.16        6.10 o
  -3  -9   9      114.42      142.86       10.99 o
  -2  -9   9      170.68      189.10       14.51 o
  -1  -9   9      518.88      523.79       36.56 o
   0  -9   9      499.76      479.28       30.67 o
   1  -9   9      737.29      727.24       50.72 o
   2  -9   9      437.87      502.43       28.48 o
   3  -9   9       37.61       35.11        7.94 o
   4  -9   9       19.71       21.94        9.66 o
   5  -9   9       14.38        0.51        8.55 o
  -6  -8   9      754.93      666.59       87.54 o
  -5  -8   9       -3.77        0.55       10.27 o
  -4  -8   9        3.06        8.44        8.92 o
  -3  -8   9      396.97      454.60       28.13 o
  -2  -8   9       15.76       29.21        5.26 o
  -1  -8   9       89.71       81.85        9.81 o
   0  -8   9       11.08       16.67        5.65 o
   1  -8   9      554.03      594.70       30.59 o
   2  -8   9      559.69      502.80       34.38 o
   3  -8   9      794.73      705.12       56.59 o
   4  -8   9       -4.77        0.17       13.12 o
   5  -8   9       17.93       18.24        8.63 o
  -6  -7   9       39.51       29.30        8.61 o
  -5  -7   9       42.60       52.22        8.18 o
  -4  -7   9      428.63      448.48       29.50 o
  -3  -7   9       67.28       57.85        8.15 o
  -2  -7   9      193.05      177.13       15.63 o
  -1  -7   9        2.82        0.83        4.22 o
   0  -7   9      367.73      329.21       21.12 o
   1  -7   9       21.69       22.22        4.57 o
   2  -7   9     1982.55     1813.70      102.08 o
   3  -7   9       19.61        5.80        5.94 o
   4  -7   9       -4.05        0.39        9.09 o
   5  -7   9       24.90       31.76        7.55 o
   6  -7   9       41.46       47.29        9.76 o
  -6  -6   9        1.14        1.82        5.92 o
  -5  -6   9      315.30      301.31       28.31 o
  -4  -6   9      620.99      618.40       53.67 o
  -3  -6   9      500.55      471.68       34.74 o
  -2  -6   9      752.03      780.38       41.38 o
  -1  -6   9     1061.96     1033.84       60.84 o
   0  -6   9     1330.21     1218.72       75.98 o
   1  -6   9       25.72       27.85        4.05 o
   2  -6   9       42.97       56.21        5.53 o
   3  -6   9       41.54       43.13        7.89 o
   4  -6   9       38.13       43.22        7.86 o
   5  -6   9      107.34      112.19       16.13 o
   6  -6   9       15.72       22.73        9.21 o
  -6  -5   9       94.67       74.67       15.94 o
  -5  -5   9      249.16      257.35       23.30 o
  -4  -5   9      231.24      232.56       22.12 o
  -3  -5   9     3582.36     3817.62      296.58 o
  -2  -5   9        9.72        4.27        4.64 o
  -1  -5   9       85.89       78.53        6.20 o
   0  -5   9      114.84      121.38        7.38 o
   1  -5   9      629.64      657.50       30.04 o
   2  -5   9       93.69       79.81        7.65 o
   3  -5   9        8.71        9.21        6.04 o
   4  -5   9      231.12      242.29       24.44 o
   5  -5   9       90.83       91.76       14.46 o
   6  -5   9       25.50       40.11        7.76 o
  -6  -4   9       -4.01        0.88       20.07 o
  -5  -4   9        0.48        0.06        3.42 o
  -4  -4   9      201.97      219.91       19.83 o
  -3  -4   9       57.28       55.78        9.12 o
  -2  -4   9       -0.30        1.45        2.12 o
  -1  -4   9      345.23      300.48       16.92 o
   0  -4   9     1394.73     1274.03       62.96 o
   1  -4   9      109.29       93.99        7.06 o
   2  -4   9       49.22       52.64        6.60 o
   3  -4   9       80.05       75.18        9.31 o
   4  -4   9      391.21      368.76       37.33 o
   5  -4   9        1.76        1.57        8.02 o
   6  -4   9       -1.42        2.05        5.19 o
  -6  -3   9      100.87       95.52       12.03 o
  -5  -3   9      289.15      304.30       20.77 o
  -4  -3   9      509.10      505.02       44.76 o
  -3  -3   9      753.19      736.37       64.83 o
  -2  -3   9       66.23       65.61        7.09 o
  -1  -3   9      966.87      911.68       49.28 o
   0  -3   9     1537.28     1556.64       64.70 o
   1  -3   9      218.18      223.46       11.86 o
   2  -3   9     1125.12     1057.95       79.20 o
   3  -3   9     1095.50     1043.22       75.61 o
   4  -3   9       62.35       56.61        8.52 o
   5  -3   9       50.79       66.85        8.53 o
   6  -3   9        2.24        0.07       10.68 o
  -6  -2   9       74.41       74.79       10.73 o
  -5  -2   9        4.21        9.26        9.59 o
  -4  -2   9      441.93      435.10       39.62 o
  -3  -2   9       66.09       60.83        7.16 o
  -2  -2   9      276.03      309.99       19.19 o
  -1  -2   9     1359.19     1692.59       68.01 o
   0  -2   9      524.19      509.44       24.44 o
   1  -2   9     1657.74     1574.50       83.64 o
   2  -2   9      654.54      881.58       57.31 o
   3  -2   9       81.64       76.44        9.27 o
   4  -2   9      123.58      104.54       12.06 o
   5  -2   9       13.42        4.65        8.23 o
   6  -2   9        2.98        0.89        8.29 o
  -6  -1   9      253.20      219.66       24.96 o
  -5  -1   9      144.54      146.45       16.22 o
  -4  -1   9       29.84       36.65        7.87 o
  -3  -1   9     1403.70     1456.30       88.24 o
  -2  -1   9        3.19        3.76        6.51 o
  -1  -1   9     1071.82     1128.70       44.86 o
   0  -1   9        1.44        0.33        3.02 o
   1  -1   9        0.92        1.84        1.38 o
   2  -1   9       33.09       33.20        5.35 o
   3  -1   9      127.32      118.72       11.69 o
   4  -1   9      174.57      184.96       15.13 o
   5  -1   9        5.09        1.81       11.26 o
   6  -1   9       -4.99        0.74       12.94 o
  -7   0   9       -8.39        0.15       10.37 o
  -6   0   9      301.10      333.29       29.04 o
  -5   0   9      153.71      162.49       17.38 o
  -4   0   9     1181.00     1087.16       80.99 o
  -3   0   9      248.71      259.45       18.04 o
  -2   0   9       11.29        6.43        3.25 o
  -1   0   9       39.88       43.48        3.98 o
   0   0   9      120.81      110.68        7.20 o
   1   0   9        5.48        0.33        5.92 o
   2   0   9       15.19       14.84        4.65 o
   3   0   9      108.59       96.69       10.57 o
   4   0   9       -0.80        9.11        1.44 o
   5   0   9       26.06       14.52        6.61 o
   6   0   9        9.92        6.56        7.75 o
  -7   1   9        0.84        0.01        3.70 o
  -6   1   9       93.35       89.68       13.68 o
  -5   1   9       61.67       65.53        8.91 o
  -4   1   9       55.72       59.09        8.05 o
  -3   1   9        3.27        2.60        5.83 o
  -2   1   9       58.12       50.78        4.80 o
  -1   1   9      193.96      173.18        9.98 o
   0   1   9       14.25        7.98        2.83 o
   1   1   9       80.27       79.15        5.97 o
   2   1   9       -0.07        0.01        1.76 o
   3   1   9      111.44      115.26       10.75 o
   4   1   9     1884.72     2023.19      127.54 o
   5   1   9        0.28        1.06        3.15 o
   6   1   9      202.78      254.84       21.43 o
  -7   2   9       15.04        8.06       14.50 o
  -6   2   9        2.37        4.45       12.45 o
  -5   2   9       88.97       82.51       10.86 o
  -4   2   9      113.86      108.81       11.91 o
  -3   2   9       94.01       74.53        8.24 o
  -2   2   9       17.85       14.92        3.18 o
  -1   2   9     1184.15     1164.24       60.45 o
   0   2   9       25.53       38.49        3.35 o
   1   2   9      215.26      231.17       12.06 o
   2   2   9      432.15      439.25       26.56 o
   3   2   9      310.32      396.95       22.56 o
   4   2   9       53.34       47.79        7.61 o
   5   2   9      171.78      154.76       15.08 o
   6   2   9      516.35      454.92       46.73 o
  -6   3   9       12.02       14.99        7.15 o
  -5   3   9      597.97      495.84       43.57 o
  -4   3   9      876.29      830.62       60.77 o
  -3   3   9      143.81      156.59       10.86 o
  -2   3   9      834.90      779.52       46.89 o
  -1   3   9     2635.56     2461.50      120.52 o
   0   3   9       -0.73        4.25        1.28 o
   1   3   9      721.16      694.74       43.23 o
   2   3   9       17.76       15.23        5.18 o
   3   3   9      390.60      391.08       28.57 o
   4   3   9       52.01       57.49        7.62 o
   5   3   9       14.95       19.11        7.32 o
   6   3   9       96.25       98.42       13.39 o
  -6   4   9       12.04       10.84        6.52 o
  -5   4   9      261.99      241.82       18.58 o
  -4   4   9       32.35       26.85        7.60 o
  -3   4   9      314.67      313.87       24.61 o
  -2   4   9     1755.44     1475.64       98.96 o
  -1   4   9       53.88       59.27        5.93 o
   0   4   9      174.53      155.87       10.19 o
   1   4   9       89.28       91.45        7.44 o
   2   4   9      318.25      297.46       23.54 o
   3   4   9      375.57      448.67       27.03 o
   4   4   9        0.44        8.23        2.60 o
   5   4   9        5.39        9.58       10.33 o
   6   4   9       28.55       26.74        8.92 o
  -6   5   9       -6.98        1.18        6.37 o
  -5   5   9       40.23       41.91        7.26 o
  -4   5   9       22.93       27.20        7.17 o
  -3   5   9       49.15       49.77        8.57 o
  -2   5   9      162.73      159.38       11.06 o
  -1   5   9     1461.88     1402.44       95.65 o
   0   5   9        1.63        8.76        3.87 o
   1   5   9      597.36      731.16       35.26 o
   2   5   9      255.26      241.13       19.55 o
   3   5   9       26.66       34.01        5.78 o
   4   5   9       68.20       76.81        8.54 o
   5   5   9       57.73       44.12       10.68 o
   6   5   9       64.11       35.38       16.00 o
  -6   6   9       42.40       43.37        8.08 o
  -5   6   9       86.08       71.47        9.80 o
  -4   6   9       37.97       52.15        8.02 o
  -3   6   9      378.40      407.96       29.42 o
  -2   6   9      140.52      129.66       10.12 o
  -1   6   9      156.29      180.46       10.97 o
   0   6   9       11.98       12.84        4.33 o
   1   6   9      964.40      936.73       56.79 o
   2   6   9      123.72      112.92       11.91 o
   3   6   9      515.29      566.90       36.05 o
   4   6   9       20.57       30.50        5.88 o
   5   6   9       36.67       40.65        8.99 o
  -6   7   9      295.54      300.72       22.00 o
  -5   7   9        5.59        8.20       10.51 o
  -4   7   9       45.15       58.75        7.54 o
  -3   7   9      140.24      150.91       14.56 o
  -2   7   9       35.65       28.04        7.17 o
  -1   7   9       38.45       31.32        7.24 o
   0   7   9        0.07        0.28        2.10 o
   1   7   9      109.75      128.35        9.40 o
   2   7   9     1202.67     1232.65       82.46 o
   3   7   9       15.70        9.16        6.26 o
   4   7   9        5.15       13.03       14.67 o
   5   7   9      219.47      191.02       22.75 o
  -6   8   9        0.46        0.55        2.22 o
  -5   8   9       -4.45        0.13       11.08 o
  -4   8   9       60.09       58.86        8.66 o
  -3   8   9       74.33       68.34       10.38 o
  -2   8   9      717.52      726.95       52.64 o
  -1   8   9      112.33       86.58       11.04 o
   0   8   9       88.25       90.96       10.37 o
   1   8   9       -0.02        2.98        2.24 o
   2   8   9      172.00      147.48       15.20 o
   3   8   9       60.57       89.30        8.38 o
   4   8   9      199.13      213.82       21.07 o
   5   8   9       31.69       16.66        9.07 o
  -5   9   9       10.26       11.40        6.61 o
  -4   9   9      337.53      369.53       23.90 o
  -3   9   9     1636.90     1493.24      139.07 o
  -2   9   9      503.78      461.60       39.56 o
  -1   9   9     1358.54     1329.21       80.67 o
   0   9   9      467.17      485.71       34.01 o
   1   9   9      653.55      741.32       45.03 o
   2   9   9      291.15      249.76       23.14 o
   3   9   9       65.79       74.10        8.80 o
   4   9   9       34.84       26.59        8.88 o
   5   9   9       17.47        4.70        8.56 o
  -5  10   9       17.47       10.60       13.10 o
  -4  10   9       -9.32        0.13       12.98 o
  -3  10   9      435.46      465.63       42.87 o
  -2  10   9      995.54      859.64       72.77 o
  -1  10   9      318.39      255.03       31.11 o
   0  10   9      707.39      589.57       50.67 o
   1  10   9       95.44      102.89       14.18 o
   2  10   9       35.07       27.96        7.40 o
   3  10   9       21.91       13.93        6.69 o
   4  10   9       31.46       19.37        9.02 o
  -5  11   9       84.84       52.11       18.16 o
  -4  11   9       15.73       19.62       16.34 o
  -3  11   9      995.09      940.35       89.04 o
  -2  11   9      229.55      281.58       21.88 o
  -1  11   9      115.91      118.60       17.25 o
   0  11   9       79.93       77.56       14.16 o
   1  11   9       -4.07        2.20        9.94 o
   2  11   9       11.98        3.93       11.10 o
   3  11   9       15.62       22.12        6.63 o
   4  11   9      109.07      138.35       15.12 o
  -4  12   9      259.91      297.58       31.47 o
  -3  12   9      283.76      352.48       31.83 o
  -2  12   9      303.50      251.10       32.42 o
  -1  12   9        4.31        7.07       16.86 o
   0  12   9      166.59      126.22       21.35 o
   1  12   9       -1.38        0.73        7.39 o
   2  12   9       66.00       73.03       12.75 o
   3  12   9       -2.78        7.64        8.42 o
   4  12   9      157.40       90.64       27.80 o
  -4  13   9       37.51       38.93       15.02 o
  -3  13   9      125.10       91.24       25.28 o
  -2  13   9       -8.00        0.13       13.10 o
  -1  13   9       -7.01        6.60        8.50 o
   0  13   9       27.71       29.68       11.15 o
   1  13   9       48.17       40.87       12.65 o
   2  13   9       43.83       50.22       11.32 o
   3  13   9       -4.55        1.49       16.06 o
  -3  14   9      122.29       93.42       25.88 o
  -2  14   9        0.72        0.81        4.11 o
  -1  14   9       29.24       18.11       18.27 o
   0  14   9       -5.09        0.02       27.84 o
   1  14   9      104.37       98.36       17.37 o
   2  14   9       97.57       73.76       16.38 o
  -2  15   9       92.15       66.16       18.22 o
  -1  15   9       15.94       31.90       17.97 o
   0  15   9      191.19      180.83       37.63 o
   1  15   9       17.41       32.09       11.41 o
  -1 -16  10        4.45        0.15       10.98 o
   0 -16  10      101.26       75.55       14.55 o
   1 -16  10      221.15      172.10       33.31 o
  -2 -15  10        6.59        0.53       10.19 o
  -1 -15  10       21.35       20.50        8.46 o
   0 -15  10      151.32      101.18       17.19 o
   1 -15  10       75.73       61.43       15.78 o
   2 -15  10       20.11       25.70        8.66 o
  -3 -14  10      -10.58        0.17        7.61 o
  -2 -14  10       -7.09        3.71        7.79 o
  -1 -14  10       66.94       67.21       10.62 o
   0 -14  10       76.53       62.21       10.47 o
   1 -14  10      126.27      122.64       18.89 o
   2 -14  10      155.24      126.60       16.70 o
   3 -14  10        0.51        1.37        5.41 o
  -4 -13  10       47.17       48.64        8.80 o
  -3 -13  10       -3.42        5.80       13.18 o
  -2 -13  10      286.57      286.64       20.55 o
  -1 -13  10      144.44      156.36       13.00 o
   0 -13  10       60.54       81.12        9.02 o
   1 -13  10      393.70      407.28       26.49 o
   2 -13  10      128.22       96.67       13.15 o
   3 -13  10      222.88      212.29       22.92 o
  -4 -12  10        3.32       15.12       10.70 o
  -3 -12  10       25.15       30.76        7.92 o
  -2 -12  10      141.16      128.98       12.46 o
  -1 -12  10       31.91       25.90        8.31 o
   0 -12  10      597.51      504.75       42.63 o
   1 -12  10       63.78       60.99        8.90 o
   2 -12  10       49.03       49.70        8.39 o
   3 -12  10      175.21      143.88       17.51 o
   4 -12  10       57.25       51.39       14.51 o
  -5 -11  10       55.15       66.75       10.66 o
  -4 -11  10       32.05       47.22        7.00 o
  -3 -11  10       66.65       64.23        9.18 o
  -2 -11  10       42.82       51.25        8.07 o
  -1 -11  10       46.73       90.52        8.32 o
   0 -11  10       44.40       54.93        8.68 o
   1 -11  10       12.52       12.54        6.67 o
   2 -11  10      181.80      206.84       16.62 o
   3 -11  10        0.69        3.82        2.96 o
   4 -11  10       12.82       10.12       10.63 o
  -5 -10  10       92.42       71.82       12.67 o
  -4 -10  10       34.71       45.93        5.83 o
  -3 -10  10       60.03       66.16        8.30 o
  -2 -10  10       49.23       63.80        7.97 o
  -1 -10  10      339.68      325.19       25.23 o
   0 -10  10        3.04        2.48        6.24 o
   1 -10  10       -6.74        0.40        5.59 o
   2 -10  10       24.27       15.58        6.89 o
   3 -10  10       80.82       73.65       14.83 o
   4 -10  10      332.32      288.18       34.98 o
   5 -10  10       12.91        8.13       10.67 o
  -5  -9  10       25.88       42.22        8.09 o
  -4  -9  10      106.81      113.45       10.80 o
  -3  -9  10       26.62       31.20        6.24 o
  -2  -9  10       -5.29        5.35       10.77 o
  -1  -9  10       96.54       93.31       10.82 o
   0  -9  10      490.36      490.96       29.45 o
   1  -9  10      156.41      167.60       12.09 o
   2  -9  10      437.92      400.78       28.69 o
   3  -9  10      115.99      133.94       16.78 o
   4  -9  10       54.52       62.42       12.53 o
   5  -9  10      338.76      260.05       36.15 o
  -6  -8  10       10.40       10.36        7.54 o
  -5  -8  10       20.45       24.98        5.68 o
  -4  -8  10       19.91       29.30        5.69 o
  -3  -8  10      193.84      224.73       15.90 o
  -2  -8  10      231.39      255.64       18.51 o
  -1  -8  10      421.54      459.63       30.34 o
   0  -8  10      106.12       90.10        9.38 o
   1  -8  10       -1.23        2.09        4.84 o
   2  -8  10     1086.81     1521.18       78.69 o
   3  -8  10      496.54      410.04       46.04 o
   4  -8  10       13.14       11.71        6.79 o
   5  -8  10       23.17        7.90        8.02 o
  -6  -7  10       76.09       72.76       11.63 o
  -5  -7  10       -1.36        1.89        5.00 o
  -4  -7  10       27.18       23.14        6.17 o
  -3  -7  10      110.88      115.83       10.73 o
  -2  -7  10       91.51       86.38        9.91 o
  -1  -7  10       23.43       26.86        6.13 o
   0  -7  10      282.71      259.92       18.46 o
   1  -7  10       71.51       66.40        7.11 o
   2  -7  10      594.93      603.51       42.20 o
   3  -7  10      181.38      162.45       16.00 o
   4  -7  10       61.23       72.62        9.45 o
   5  -7  10      255.15      302.60       27.82 o
  -6  -6  10       48.65       41.33       12.40 o
  -5  -6  10        8.18        6.92        6.11 o
  -4  -6  10       40.02       25.21        8.07 o
  -3  -6  10       44.54       48.82        6.90 o
  -2  -6  10      703.22      758.51       38.36 o
  -1  -6  10      327.73      336.26       17.57 o
   0  -6  10      675.06      650.85       36.38 o
   1  -6  10      418.61      412.47       23.67 o
   2  -6  10       22.84       24.09        4.70 o
   3  -6  10      142.92      128.33       14.04 o
   4  -6  10      245.35      301.86       26.51 o
   5  -6  10        6.91        2.59        7.44 o
  -6  -5  10       34.15       30.76       10.72 o
  -5  -5  10      373.21      354.07       33.53 o
  -4  -5  10      341.57      372.55       31.44 o
  -3  -5  10     2023.53     1977.04      169.18 o
  -2  -5  10     1005.86     1038.70       54.80 o
  -1  -5  10      203.22      205.32       11.66 o
   0  -5  10        1.66        0.24        3.31 o
   1  -5  10        0.07        6.05        1.56 o
   2  -5  10      233.91      306.15       19.37 o
   3  -5  10       43.24       46.32        7.44 o
   4  -5  10       -1.00        8.73        3.94 o
   5  -5  10      147.24      143.30       19.26 o
   6  -5  10       60.37       67.44       10.28 o
  -6  -4  10        2.52       22.16       13.79 o
  -5  -4  10       46.73       40.97        8.45 o
  -4  -4  10      717.03      844.44       61.99 o
  -3  -4  10       38.23       59.18        8.55 o
  -2  -4  10      174.53      150.45       13.58 o
  -1  -4  10      421.94      411.82       21.84 o
   0  -4  10       11.34       17.65        3.14 o
   1  -4  10      313.38      286.90       16.44 o
   2  -4  10        5.36        1.45        9.18 o
   3  -4  10        1.68        0.11        5.96 o
   4  -4  10      295.29      338.80       29.72 o
   5  -4  10        6.91        0.49        6.34 o
   6  -4  10       16.46        3.95        6.62 o
  -6  -3  10      111.77       96.45       13.79 o
  -5  -3  10      250.62      269.43       24.31 o
  -4  -3  10       47.84       58.82        8.84 o
  -3  -3  10      560.44      571.03       49.46 o
  -2  -3  10      730.72      645.46       47.44 o
  -1  -3  10       95.64       86.56        7.08 o
   0  -3  10      661.32      694.14       28.18 o
   1  -3  10     1127.21     1145.12       66.79 o
   2  -3  10       20.64       27.20        5.12 o
   3  -3  10       22.69       14.08        6.11 o
   4  -3  10      119.15       91.61       12.37 o
   5  -3  10       13.36       21.18        6.51 o
   6  -3  10       41.88       53.59        8.95 o
  -6  -2  10       -2.40        4.21       11.60 o
  -5  -2  10       -0.75        1.05        3.13 o
  -4  -2  10        4.01        1.58       15.98 o
  -3  -2  10      670.39      644.88       43.89 o
  -2  -2  10       16.68       22.27        4.68 o
  -1  -2  10        5.04        2.77        5.56 o
   0  -2  10      737.07      610.54       35.34 o
   1  -2  10      500.01      474.92       26.64 o
   2  -2  10      251.43      236.85       17.34 o
   3  -2  10      358.41      499.13       26.20 o
   4  -2  10       73.24       66.29        9.33 o
   5  -2  10       50.69       60.79        8.84 o
   6  -2  10       46.41       52.32        8.65 o
  -6  -1  10       63.72       48.59       11.03 o
  -5  -1  10       17.88       13.10        7.71 o
  -4  -1  10       -2.88        2.29        9.59 o
  -3  -1  10      422.94      434.88       28.89 o
  -2  -1  10      727.74      702.65       38.95 o
  -1  -1  10      146.11      184.57        8.12 o
   0  -1  10     4705.99     4589.16      275.22 o
   1  -1  10       52.13       45.09        5.68 o
   2  -1  10      559.44      580.58       35.03 o
   3  -1  10       -5.15        1.17        7.40 o
   4  -1  10       81.96       80.01        9.92 o
   5  -1  10       28.18       26.69        7.05 o
   6  -1  10       18.23       18.77        8.67 o
  -6   0  10       -0.60        1.52        2.93 o
  -5   0  10       73.74       81.91        9.50 o
  -4   0  10        3.95        0.45        8.02 o
  -3   0  10     2348.06     2354.44      147.79 o
  -2   0  10       84.14       67.07        6.80 o
  -1   0  10     1383.19     1220.51       68.44 o
   0   0  10       99.69      107.05        6.31 o
   1   0  10      182.90      188.36       13.34 o
   2   0  10       51.41       48.81        6.11 o
   3   0  10       94.17      117.09        9.94 o
   4   0  10      154.90      147.45       14.29 o
   5   0  10       58.04       49.79        8.82 o
   6   0  10       23.79       39.57        9.55 o
  -6   1  10       27.05       16.17        9.38 o
  -5   1  10       23.51       27.98        7.09 o
  -4   1  10      153.18      134.64       14.34 o
  -3   1  10       13.45       11.03        5.21 o
  -2   1  10        4.96       12.59        8.72 o
  -1   1  10      115.49      111.40        6.79 o
   0   1  10      176.08      179.82        9.48 o
   1   1  10       93.73       88.32        7.50 o
   2   1  10      214.26      229.23       14.81 o
   3   1  10      591.98      561.73       42.28 o
   4   1  10      122.87      151.90       12.20 o
   5   1  10       41.40       42.03        7.67 o
   6   1  10       22.32       17.53        9.15 o
  -6   2  10      235.46      206.70       25.50 o
  -5   2  10       41.02       54.08        8.23 o
  -4   2  10       -2.14        0.48        7.89 o
  -3   2  10      146.42      135.99       11.06 o
  -2   2  10      186.95      188.95       11.87 o
  -1   2  10      279.30      242.50       13.54 o
   0   2  10      171.40      175.45        9.21 o
   1   2  10       82.12       99.70        7.00 o
   2   2  10      176.27      190.62       12.66 o
   3   2  10      477.34      434.59       34.70 o
   4   2  10      375.88      409.44       28.32 o
   5   2  10        2.84        1.85        4.66 o
   6   2  10       40.65        9.49       10.26 o
  -6   3  10      118.07      109.63       13.80 o
  -5   3  10      193.96      183.33       17.79 o
  -4   3  10      113.38      146.70       12.59 o
  -3   3  10       -6.61        0.01        6.41 o
  -2   3  10       68.43       69.27        6.61 o
  -1   3  10     1129.78     1040.12       52.25 o
   0   3  10       30.37       30.23        4.42 o
   1   3  10     1003.25      938.97       53.71 o
   2   3  10      104.49       96.56        8.81 o
   3   3  10      254.44      209.32       20.19 o
   4   3  10       30.76       24.45        6.52 o
   5   3  10      128.56      100.21       12.77 o
   6   3  10       37.27       55.47       16.06 o
  -6   4  10      178.45      183.83       17.84 o
  -5   4  10       77.39       75.71       11.15 o
  -4   4  10      305.66      295.06       24.93 o
  -3   4  10       52.35       52.38        8.74 o
  -2   4  10      455.64      457.04       24.73 o
  -1   4  10      185.27      175.26       10.83 o
   0   4  10      939.38      828.82       50.82 o
   1   4  10      845.73      835.77       50.29 o
   2   4  10      643.26      563.96       45.49 o
   3   4  10       68.88       60.37        8.41 o
   4   4  10       86.94       84.16        9.97 o
   5   4  10        4.97        0.00       12.61 o
   6   4  10       21.81        6.23       12.88 o
  -6   5  10       -3.77        0.02       10.97 o
  -5   5  10       26.38       12.21        8.17 o
  -4   5  10      352.60      340.89       27.41 o
  -3   5  10        3.93        8.26       10.45 o
  -2   5  10      285.91      319.66       17.24 o
  -1   5  10        4.53        0.50        7.71 o
   0   5  10      410.79      378.25       23.48 o
   1   5  10       95.16       98.54        8.69 o
   2   5  10     1508.21     1401.87      102.71 o
   3   5  10      329.69      298.70       24.80 o
   4   5  10       35.29       18.63        7.07 o
   5   5  10       62.37       69.10       11.43 o
  -6   6  10        5.59        1.24       17.78 o
  -5   6  10        8.27        7.34        7.49 o
  -4   6  10      132.09      136.22       14.54 o
  -3   6  10      318.01      375.46       25.31 o
  -2   6  10       -5.02        3.25       10.96 o
  -1   6  10       34.95       43.33        6.69 o
   0   6  10       13.59       10.17        4.50 o
   1   6  10       52.26       33.48        6.78 o
   2   6  10     2793.00     2793.73      187.71 o
   3   6  10        1.96        1.87        6.07 o
   4   6  10      193.78      151.38       16.78 o
   5   6  10      250.68      262.02       37.99 o
  -6   7  10       -1.96        0.08       14.70 o
  -5   7  10       34.71       39.39        8.92 o
  -4   7  10      484.15      463.18       37.38 o
  -3   7  10      708.01      674.95       51.53 o
  -2   7  10        4.49        0.12       13.16 o
  -1   7  10      635.14      775.44       46.73 o
   0   7  10       63.39       86.07        8.95 o
   1   7  10      366.42      383.02       23.91 o
   2   7  10      755.42      867.29       52.97 o
   3   7  10        2.12        0.18        5.63 o
   4   7  10      287.35      232.67       22.53 o
   5   7  10        4.49       16.96       12.62 o
  -5   8  10       33.09       31.41        9.36 o
  -4   8  10      425.69      447.24       33.58 o
  -3   8  10     1007.11     1241.20      117.85 o
  -2   8  10      623.17      690.17       85.14 o
  -1   8  10      213.38      242.20       19.96 o
   0   8  10       68.78       71.19        9.74 o
   1   8  10      831.18      925.05       58.46 o
   2   8  10      121.37       92.85       12.68 o
   3   8  10       18.27       11.84        7.27 o
   4   8  10        0.28        0.23        3.37 o
   5   8  10       31.43       50.99        9.79 o
  -5   9  10       -3.65        3.69       10.91 o
  -4   9  10      294.93      340.01       31.69 o
  -3   9  10      114.44      115.85       18.09 o
  -2   9  10      152.20      179.04       16.76 o
  -1   9  10        8.90       10.01        8.47 o
   0   9  10      357.99      305.16       28.02 o
   1   9  10       12.42       12.40        6.00 o
   2   9  10        7.07        1.51        5.87 o
   3   9  10       26.92       35.46        6.79 o
   4   9  10       -3.30        0.14       15.43 o
  -5  10  10      133.10      165.43       21.86 o
  -4  10  10        3.30        2.72       12.98 o
  -3  10  10      202.99      180.22       25.43 o
  -2  10  10      194.88      194.11       20.02 o
  -1  10  10       41.40       41.62       11.14 o
   0  10  10       37.73       40.22        8.66 o
   1  10  10        1.77        6.79        8.31 o
   2  10  10      268.78      263.82       22.41 o
   3  10  10        4.09        8.03        9.10 o
   4  10  10        1.32        0.78        7.02 o
  -4  11  10       76.24       51.87       16.61 o
  -3  11  10      339.48      294.86       36.93 o
  -2  11  10       36.76       46.01       11.64 o
  -1  11  10       51.47       58.79       12.45 o
   0  11  10        5.06        0.50       16.41 o
   1  11  10      646.30      598.78       79.09 o
   2  11  10      204.31      142.65       22.96 o
   3  11  10        6.15       14.88       10.02 o
   4  11  10      141.82      124.68       26.00 o
  -4  12  10       37.30       25.49       13.85 o
  -3  12  10       25.01       14.66       12.58 o
  -2  12  10       16.03        6.70       10.41 o
  -1  12  10       -5.93        0.46       19.11 o
   0  12  10      131.03      116.44       19.02 o
   1  12  10       63.12       65.58       13.54 o
   2  12  10       91.46       88.46       15.04 o
   3  12  10        4.71        0.07       15.22 o
  -3  13  10       66.92       48.22       18.93 o
  -2  13  10      125.37      101.25       19.50 o
  -1  13  10       10.52        1.99        9.04 o
   0  13  10      221.27      190.06       35.59 o
   1  13  10        4.01        7.29       19.91 o
   2  13  10       20.76       26.45       10.51 o
   3  13  10       32.71       44.80       17.14 o
  -3  14  10       37.45       50.81       16.84 o
  -2  14  10        7.82        6.82       12.78 o
  -1  14  10       64.95       60.23       24.09 o
   0  14  10       40.86       43.16       20.61 o
   1  14  10      267.97      253.50       30.07 o
   2  14  10       -5.00        0.12       20.99 o
  -1  15  10      200.65      166.77       40.38 o
   0  15  10       -9.71        0.30       14.68 o
  -2 -15  11      129.94      108.60       15.11 o
  -1 -15  11       96.66       98.58       13.51 o
   0 -15  11       44.40       27.77       10.70 o
   1 -15  11       30.14       18.63       11.53 o
   2 -15  11      113.48      139.68       19.37 o
  -3 -14  11       -2.36        3.14       13.14 o
  -2 -14  11       16.30       11.89        7.55 o
  -1 -14  11      136.65      141.07       13.50 o
   0 -14  11       34.68       29.14        8.07 o
   1 -14  11       16.74        7.84        8.96 o
   2 -14  11       10.16       22.05        7.37 o
  -4 -13  11       19.89       10.05       11.98 o
  -3 -13  11        7.29        0.01        8.25 o
  -2 -13  11       45.13       36.28        7.78 o
  -1 -13  11      124.95      131.82       12.32 o
   0 -13  11       13.21        7.93        6.89 o
   1 -13  11      162.27      165.84       17.94 o
   2 -13  11        6.97       10.06        5.63 o
   3 -13  11      282.98      222.08       40.56 o
  -4 -12  11      767.23      658.80       52.56 o
  -3 -12  11        4.24        5.58        9.35 o
  -2 -12  11     1052.04     1022.42       71.51 o
  -1 -12  11       26.74       23.80        7.63 o
   0 -12  11       30.24       32.68        8.03 o
   1 -12  11      203.69      185.51       18.44 o
   2 -12  11       65.07       60.38        9.63 o
   3 -12  11        8.51        2.93       10.84 o
   4 -12  11      185.11      146.93       24.90 o
  -4 -11  11       40.28       33.91        6.57 o
  -3 -11  11      228.45      210.89       19.12 o
  -2 -11  11      115.12      108.69       12.41 o
  -1 -11  11        1.04        0.74        7.92 o
   0 -11  11      209.72      215.45       18.84 o
   1 -11  11      192.11      166.38       17.37 o
   2 -11  11       90.99       75.33       11.86 o
   3 -11  11       18.78        9.06       10.01 o
   4 -11  11        1.05        0.31        7.02 o
  -5 -10  11        8.84       23.96        7.13 o
  -4 -10  11       12.94       18.31        5.40 o
  -3 -10  11       39.52       29.15        7.50 o
  -2 -10  11       75.63       67.66        9.91 o
  -1 -10  11      301.49      356.68       23.84 o
   0 -10  11       21.54       12.92        5.96 o
   1 -10  11       20.79       42.06        6.88 o
   2 -10  11       27.55       30.73        6.74 o
   3 -10  11        6.11        0.00       11.20 o
   4 -10  11       49.04       56.48       12.86 o
  -5  -9  11       24.51       17.22        6.43 o
  -4  -9  11       -2.10        0.51        8.61 o
  -3  -9  11       11.38        7.74        8.23 o
  -2  -9  11       38.72       38.57        7.33 o
  -1  -9  11        3.57       19.74        8.82 o
   0  -9  11        2.46        7.85        6.99 o
   1  -9  11       82.96       82.42       10.23 o
   2  -9  11      909.13      913.04       55.39 o
   3  -9  11      104.79       91.34       16.59 o
   4  -9  11       37.63       42.88       11.67 o
   5  -9  11      106.92      101.97       18.78 o
  -5  -8  11       62.67       68.69        8.57 o
  -4  -8  11       -0.68        1.78        1.45 o
  -3  -8  11       39.06       43.29        7.01 o
  -2  -8  11        3.71        0.65        7.20 o
  -1  -8  11       29.86       42.92        7.10 o
   0  -8  11      744.83      830.81       43.78 o
   1  -8  11      200.55      169.56       13.72 o
   2  -8  11     2299.41     1719.86      202.76 o
   3  -8  11     1256.35     1363.60      109.46 o
   4  -8  11      117.31      189.64       22.11 o
   5  -8  11       56.76       56.47       10.83 o
  -6  -7  11       19.92       19.00        8.45 o
  -5  -7  11       17.77       24.13        6.00 o
  -4  -7  11       35.31       38.65        6.75 o
  -3  -7  11      497.59      649.18       34.52 o
  -2  -7  11      365.42      408.89       26.74 o
  -1  -7  11      120.07      118.96       11.88 o
   0  -7  11      851.96      787.05       49.53 o
   1  -7  11      494.90      561.08       27.58 o
   2  -7  11      176.95      173.13       16.84 o
   3  -7  11      724.49      755.14       52.22 o
   4  -7  11       72.48       70.38       11.07 o
   5  -7  11        2.70        0.01       10.44 o
  -6  -6  11      228.10      183.01       31.63 o
  -5  -6  11      142.06      126.05       16.06 o
  -4  -6  11      389.48      380.06       35.73 o
  -3  -6  11      555.05      570.50       38.65 o
  -2  -6  11      495.35      529.96       34.43 o
  -1  -6  11      181.32      133.91       12.96 o
   0  -6  11       -2.83        1.08        6.82 o
   1  -6  11      190.58      161.73       12.62 o
   2  -6  11       52.52       76.73        7.41 o
   3  -6  11        3.97        1.45       10.01 o
   4  -6  11       78.97       54.44       11.23 o
   5  -6  11      216.92      258.39       25.51 o
  -6  -5  11      147.63      134.42       22.77 o
  -5  -5  11       49.79       54.63        9.31 o
  -4  -5  11       23.94       27.55        7.75 o
  -3  -5  11      972.45     1147.06       83.33 o
  -2  -5  11      384.49      366.28       22.74 o
  -1  -5  11      199.16      198.82       13.86 o
   0  -5  11       58.73       52.15        6.23 o
   1  -5  11        5.38        4.52        9.54 o
   2  -5  11       14.36        7.79        4.90 o
   3  -5  11      146.57      152.32       14.21 o
   4  -5  11        5.65        0.98       14.16 o
   5  -5  11        5.23        4.96       22.91 o
  -6  -4  11       19.08       16.28        7.47 o
  -5  -4  11      441.57      355.13       40.05 o
  -4  -4  11       19.74        8.66        7.07 o
  -3  -4  11      356.82      332.36       33.46 o
  -2  -4  11      127.74      113.92       11.03 o
  -1  -4  11      227.05      236.24       15.17 o
   0  -4  11        4.85        9.22        7.60 o
   1  -4  11      185.63      166.43       11.02 o
   2  -4  11      411.31      440.80       26.98 o
   3  -4  11       68.66       70.35        9.10 o
   4  -4  11       -4.77        0.19       11.20 o
   5  -4  11       44.74       40.93        9.12 o
  -6  -3  11       86.76       63.77       12.46 o
  -5  -3  11        6.20       14.13        9.19 o
  -4  -3  11      274.56      301.02       26.85 o
  -3  -3  11     1665.51     1960.29      140.54 o
  -2  -3  11      274.99      266.97       19.87 o
  -1  -3  11      170.13      181.66       10.77 o
   0  -3  11      881.62      931.80       46.48 o
   1  -3  11        2.55        1.85        7.99 o
   2  -3  11      111.62      127.51        9.98 o
   3  -3  11       32.33       28.59        7.20 o
   4  -3  11       49.89       52.91        8.36 o
   5  -3  11       96.48       73.34       11.89 o
   6  -3  11        8.69       14.27        5.96 o
  -6  -2  11       55.63       46.17       10.62 o
  -5  -2  11       33.01       27.60        8.68 o
  -4  -2  11      184.96      174.16       19.81 o
  -3  -2  11      577.19      658.27       51.19 o
  -2  -2  11        1.50        0.04        6.90 o
  -1  -2  11       25.02       21.09        4.19 o
   0  -2  11       56.90       45.86        5.28 o
   1  -2  11       17.89       13.31        4.26 o
   2  -2  11       19.09       10.84        5.66 o
   3  -2  11       17.95       12.51        5.33 o
   4  -2  11       72.60       63.15        9.59 o
   5  -2  11      103.25      109.58       12.05 o
   6  -2  11        5.01        9.24       12.03 o
  -6  -1  11        5.81        7.01       20.90 o
  -5  -1  11      203.14      185.80       21.85 o
  -4  -1  11       21.81       25.63        7.89 o
  -3  -1  11       -5.95        0.90        7.35 o
  -2  -1  11       57.98       48.72        5.87 o
  -1  -1  11      100.81       87.27        9.06 o
   0  -1  11      419.10      365.19       31.00 o
   1  -1  11      257.60      269.15       17.97 o
   2  -1  11      138.20      145.70       12.62 o
   3  -1  11      234.49      240.00       19.36 o
   4  -1  11       24.25       28.65        6.66 o
   5  -1  11       20.13       36.35        6.76 o
   6  -1  11       37.03       44.09        8.39 o
  -6   0  11       46.76       39.94       10.66 o
  -5   0  11      267.70      276.98       21.87 o
  -4   0  11       -6.23        3.43        6.22 o
  -3   0  11      478.25      579.61       28.83 o
  -2   0  11      825.15      885.55       53.97 o
  -1   0  11      256.99      276.60       14.93 o
   0   0  11     2460.92     2788.86      164.13 o
   1   0  11       60.48       58.53        7.16 o
   2   0  11      126.73      151.78       10.19 o
   3   0  11       25.78       18.61        6.48 o
   4   0  11        8.73        2.45        5.20 o
   5   0  11      295.28      296.26       23.63 o
   6   0  11       10.40        2.72        9.70 o
  -6   1  11       52.19       41.26       11.84 o
  -5   1  11     1341.01     1213.82       92.70 o
  -4   1  11        7.45        7.08        7.07 o
  -3   1  11     1420.89     1463.92       78.98 o
  -2   1  11       19.44       15.15        4.74 o
  -1   1  11       90.19       88.60        6.64 o
   0   1  11       34.71       31.40        4.71 o
   1   1  11      264.87      272.80       16.25 o
   2   1  11       26.59       20.86        5.11 o
   3   1  11       17.10       21.11        5.95 o
   4   1  11      341.51      475.51       32.43 o
   5   1  11       -0.86        0.15        2.21 o
   6   1  11       86.10       66.47       22.47 o
  -6   2  11      190.45      154.17       18.16 o
  -5   2  11       10.37        1.68        6.78 o
  -4   2  11       69.94       61.01        9.65 o
  -3   2  11        2.40        2.18        7.92 o
  -2   2  11      301.04      272.42       19.25 o
  -1   2  11       41.34       34.60        4.82 o
   0   2  11      164.59      154.74       10.25 o
   1   2  11       -0.34        0.04        2.08 o
   2   2  11        1.02        0.85        3.29 o
   3   2  11      197.52      249.33       16.89 o
   4   2  11       71.34       76.93        9.46 o
   5   2  11       -6.07        0.03        6.34 o
  -6   3  11       48.85       39.37        9.92 o
  -5   3  11        7.35        3.47        8.99 o
  -4   3  11       12.22        0.33        6.52 o
  -3   3  11      314.64      257.28       31.48 o
  -2   3  11       21.72        9.81        5.24 o
  -1   3  11       45.17       47.85        5.06 o
   0   3  11        5.61        4.12        8.94 o
   1   3  11        3.89        2.71        6.23 o
   2   3  11      497.01      441.11       36.01 o
   3   3  11      165.54      164.90       14.85 o
   4   3  11        4.79        5.17       10.57 o
   5   3  11       46.85       46.64        8.48 o
  -6   4  11       28.48       27.84       10.52 o
  -5   4  11       12.42       14.82       11.09 o
  -4   4  11      173.69      170.47       16.55 o
  -3   4  11      187.51      193.20       17.35 o
  -2   4  11       11.38       16.98        4.83 o
  -1   4  11      136.29      117.18        9.90 o
   0   4  11        7.09       13.13        4.63 o
   1   4  11     2441.46     2649.83      164.88 o
   2   4  11      287.35      275.99       22.19 o
   3   4  11      206.11      146.27       17.34 o
   4   4  11      184.46      252.62       16.35 o
   5   4  11       57.88       29.76        9.06 o
  -6   5  11       36.11       46.35        9.61 o
  -5   5  11       19.09       18.78        8.01 o
  -4   5  11       41.94       45.16        9.18 o
  -3   5  11       51.83       44.23        9.31 o
  -2   5  11      283.09      327.09       17.05 o
  -1   5  11       -3.74        2.50        7.96 o
   0   5  11      348.90      338.70       22.89 o
   1   5  11       92.67       73.43        8.94 o
   2   5  11     1787.64     1635.77      121.36 o
   3   5  11      168.90      173.20       15.06 o
   4   5  11        6.39       15.86        6.08 o
   5   5  11       -6.50        0.03        7.05 o
  -6   6  11       13.94       13.06        9.27 o
  -5   6  11       37.31       46.69        9.32 o
  -4   6  11      303.55      332.13       24.70 o
  -3   6  11      123.14      144.39       13.87 o
  -2   6  11      327.61      346.30       23.19 o
  -1   6  11      786.20      939.08       72.98 o
   0   6  11      370.30      472.95       24.11 o
   1   6  11      746.06      719.19       44.18 o
   2   6  11      144.05      179.30       13.75 o
   3   6  11        2.94        6.14        9.32 o
   4   6  11        2.64        0.45        9.46 o
   5   6  11       25.88       14.02        9.00 o
  -5   7  11        9.85        4.60        8.10 o
  -4   7  11      318.25      338.22       26.86 o
  -3   7  11       38.39       28.44        8.50 o
  -2   7  11      397.21      470.17       31.65 o
  -1   7  11        1.72        0.21        7.36 o
   0   7  11       45.07       39.02        6.85 o
   1   7  11      196.74      172.27       14.72 o
   2   7  11      532.08      558.95       38.63 o
   3   7  11       90.49       91.13       10.60 o
   4   7  11        3.55        0.05       11.22 o
   5   7  11        1.32       15.72        7.73 o
  -5   8  11      165.20      115.89       18.21 o
  -4   8  11      254.16      309.13       23.07 o
  -3   8  11      335.58      334.76       35.06 o
  -2   8  11       49.65       64.26        9.99 o
  -1   8  11        2.94       10.43       16.52 o
   0   8  11        3.14        0.37        8.16 o
   1   8  11       24.19       35.05        6.80 o
   2   8  11      515.53      448.24       37.93 o
   3   8  11       56.04       56.08        8.90 o
   4   8  11      273.49      178.75       22.33 o
  -5   9  11       -3.06        0.26       11.27 o
  -4   9  11       -9.14        6.11        9.39 o
  -3   9  11       92.75      144.98       16.60 o
  -2   9  11      119.85      109.32       14.76 o
  -1   9  11       -1.83        0.82        8.74 o
   0   9  11      168.80      157.68       16.33 o
   1   9  11      186.37      185.10       17.14 o
   2   9  11      862.50      835.47       72.11 o
   3   9  11      398.19      441.68       30.24 o
   4   9  11       44.94       52.70        8.63 o
  -5  10  11       -1.98        3.51       24.20 o
  -4  10  11      291.22      346.54       33.53 o
  -3  10  11        6.74        4.55        8.26 o
  -2  10  11        6.83       10.08        9.29 o
  -1  10  11        7.28       11.89        9.94 o
   0  10  11       37.37       34.58        8.44 o
   1  10  11        6.23        2.80        7.29 o
   2  10  11       75.71       58.90       10.80 o
   3  10  11        2.12        3.21        6.02 o
   4  10  11       34.57        8.96       10.13 o
  -4  11  11      216.05      165.94       28.65 o
  -3  11  11      318.84      322.95       35.69 o
  -2  11  11      109.97      165.17       17.82 o
  -1  11  11       42.18       47.39       12.22 o
   0  11  11       11.47       11.07        8.99 o
   1  11  11      128.34      132.81       18.43 o
   2  11  11       10.66        6.57        6.98 o
   3  11  11       28.56       19.36        8.07 o
  -4  12  11      244.18      208.94       31.45 o
  -3  12  11       -0.30        0.03        4.67 o
  -2  12  11      114.56       90.60       24.27 o
  -1  12  11       68.96       76.66       14.51 o
   0  12  11      122.05      143.10       27.74 o
   1  12  11       -4.40        0.14       10.38 o
   2  12  11       41.07       60.93       12.14 o
   3  12  11      105.81       88.19       12.94 o
  -3  13  11       13.72        9.29       13.66 o
  -2  13  11      227.26      275.71       35.65 o
  -1  13  11       19.89       26.64       16.30 o
   0  13  11       79.75       62.97       24.33 o
   1  13  11       -0.51        0.76        4.99 o
   2  13  11      112.82      119.10       17.31 o
  -2  14  11      115.88      107.98       24.45 o
  -1  14  11      120.73       98.58       29.90 o
   0  14  11       -2.88       16.07       30.02 o
   1  14  11       40.38       37.57       12.87 o
  -1 -15  12       39.47       29.51        8.93 o
   0 -15  12      109.88       75.13       15.56 o
   1 -15  12      133.25       64.62       17.47 o
  -2 -14  12        3.40        0.66       10.69 o
  -1 -14  12        3.42        8.64       11.70 o
   0 -14  12      607.80      441.83       39.71 o
   1 -14  12       77.51       93.63       12.96 o
   2 -14  12      108.27      130.28       12.97 o
  -3 -13  12       11.94        3.31        7.27 o
  -2 -13  12        8.52        5.83        7.83 o
  -1 -13  12      424.24      385.38       32.68 o
   0 -13  12       27.80       30.16        8.80 o
   1 -13  12       -1.42        6.64        6.60 o
   2 -13  12       -0.43        1.70        2.88 o
   3 -13  12      111.86       89.56       22.77 o
  -4 -12  12        5.51        5.03       16.60 o
  -3 -12  12       25.28       29.11        7.44 o
  -2 -12  12       53.70       40.92        9.48 o
  -1 -12  12      377.88      371.82       29.28 o
   0 -12  12       47.79       41.65        9.89 o
   1 -12  12      260.61      262.67       22.09 o
   2 -12  12        1.48       13.14        8.48 o
   3 -12  12       19.59       21.36       12.22 o
  -4 -11  12       17.65       21.51        6.70 o
  -3 -11  12       68.08       63.06        9.96 o
  -2 -11  12      696.19      702.78       48.67 o
  -1 -11  12       86.66       71.12       11.49 o
   0 -11  12       89.45       81.11       12.03 o
   1 -11  12       16.70        6.98        6.81 o
   2 -11  12       49.15       42.02        9.45 o
   3 -11  12       -0.93        0.08        4.54 o
   4 -11  12       41.61       22.75       13.24 o
  -5 -10  12       98.92      102.76       10.98 o
  -4 -10  12      126.14      113.67       12.82 o
  -3 -10  12      101.84      101.04       11.61 o
  -2 -10  12       17.52       21.60        5.57 o
  -1 -10  12      113.74      131.29       12.81 o
   0 -10  12      196.52      227.00       18.05 o
   1 -10  12      118.97       97.09       13.06 o
   2 -10  12       76.81       78.33       14.58 o
   3 -10  12       10.87        0.13        9.32 o
   4 -10  12        5.39        2.69       20.25 o
  -5  -9  12        3.91        5.02        9.05 o
  -4  -9  12       27.40       31.06        6.89 o
  -3  -9  12        0.74        3.44        2.70 o
  -2  -9  12       10.17        3.72        7.15 o
  -1  -9  12      363.12      472.10       26.85 o
   0  -9  12       32.97       28.38        6.41 o
   1  -9  12       25.86       26.50        7.36 o
   2  -9  12       22.15       17.72        8.60 o
   3  -9  12       -0.69        1.29        3.42 o
   4  -9  12       -6.05        0.86        6.59 o
  -5  -8  12      111.98      131.84       11.68 o
  -4  -8  12       99.06      109.41       10.95 o
  -3  -8  12       21.53       27.84        6.74 o
  -2  -8  12      277.88      298.45       22.05 o
  -1  -8  12      536.51      586.83       43.94 o
   0  -8  12      897.21      811.77       52.88 o
   1  -8  12       -4.21        6.87       10.53 o
   2  -8  12       76.63       76.20       11.60 o
   3  -8  12      295.20      259.39       31.28 o
   4  -8  12        7.64        8.40       11.87 o
   5  -8  12       -4.58        3.12       14.98 o
  -5  -7  12      249.64      287.58       20.24 o
  -4  -7  12       27.42       32.69        6.89 o
  -3  -7  12       14.30       12.54        5.73 o
  -2  -7  12      239.82      264.73       19.14 o
  -1  -7  12      556.47      636.84       39.24 o
   0  -7  12       78.26       66.63        8.39 o
   1  -7  12      888.71      910.77       73.82 o
   2  -7  12      858.08      911.28       62.88 o
   3  -7  12       -8.69        0.70        7.12 o
   4  -7  12      104.19      112.98       17.00 o
   5  -7  12       32.81       31.29        9.15 o
  -5  -6  12      303.86      254.05       29.10 o
  -4  -6  12      133.53      144.95       12.78 o
  -3  -6  12        3.40        6.51        9.61 o
  -2  -6  12      574.06      629.93       40.06 o
  -1  -6  12        9.02       13.46        4.93 o
   0  -6  12     1886.71     1903.34      107.20 o
   1  -6  12       54.84       39.91        7.50 o
   2  -6  12        2.34        7.51        8.20 o
   3  -6  12      354.32      400.76       27.71 o
   4  -6  12      151.88      133.00       20.24 o
   5  -6  12       35.41       34.34        9.07 o
  -6  -5  12       14.08       44.75       10.78 o
  -5  -5  12      534.80      550.33       47.78 o
  -4  -5  12       30.95       14.17        7.99 o
  -3  -5  12      480.52      488.57       43.98 o
  -2  -5  12        5.27        3.83        9.85 o
  -1  -5  12      558.81      545.22       33.73 o
   0  -5  12      193.81      213.86       12.66 o
   1  -5  12       61.65       54.74        9.51 o
   2  -5  12      345.38      338.50       23.81 o
   3  -5  12     1195.66     1121.35      139.30 o
   4  -5  12        2.62        7.75       11.37 o
   5  -5  12       15.52       21.68        7.46 o
  -6  -4  12       26.78       31.26        8.63 o
  -5  -4  12       81.63       85.78       12.37 o
  -4  -4  12      321.50      277.42       30.88 o
  -3  -4  12       89.21       93.56       13.47 o
  -2  -4  12       71.90      106.67       11.55 o
  -1  -4  12      975.14     1050.34       56.94 o
   0  -4  12       26.84       26.95        4.95 o
   1  -4  12        3.14        4.35        8.96 o
   2  -4  12       -0.04        6.38        2.02 o
   3  -4  12      220.01      280.10       18.59 o
   4  -4  12       24.47       24.28        7.53 o
   5  -4  12      454.00      377.48       43.64 o
  -6  -3  12        2.70        4.65       13.85 o
  -5  -3  12        3.42        3.84       15.63 o
  -4  -3  12      326.65      365.09       31.16 o
  -3  -3  12      512.69      431.97       46.63 o
  -2  -3  12     1203.45     1673.13      138.52 o
  -1  -3  12       48.89       56.49        6.26 o
   0  -3  12     1275.45     1335.62       66.98 o
   1  -3  12       10.13       12.14        4.95 o
   2  -3  12     1087.51      995.86       93.99 o
   3  -3  12      151.70      128.67       14.63 o
   4  -3  12       70.26       80.96       10.14 o
   5  -3  12        2.02        0.53        7.03 o
  -6  -2  12       39.45       48.55       10.13 o
  -5  -2  12       11.77        7.60        7.49 o
  -4  -2  12      142.96      182.91       17.16 o
  -3  -2  12       35.05       31.76        8.98 o
  -2  -2  12        1.41        2.01        9.50 o
  -1  -2  12      615.05      744.76       51.67 o
   0  -2  12      218.04      191.06       13.76 o
   1  -2  12      107.86      107.42        9.74 o
   2  -2  12        2.26        0.45        8.80 o
   3  -2  12        8.53        5.74        5.76 o
   4  -2  12       19.53       23.67        6.88 o
   5  -2  12       34.19       28.93        8.28 o
  -6  -1  12       46.34       34.61       10.99 o
  -5  -1  12       -3.34        0.15        8.42 o
  -4  -1  12       -3.38        3.43        8.57 o
  -3  -1  12       29.81       17.56        8.88 o
  -2  -1  12       93.80      104.77       13.52 o
  -1  -1  12       -0.90        4.56        2.69 o
   0  -1  12      315.39      279.00       18.02 o
   1  -1  12        5.90        8.36       11.07 o
   2  -1  12       58.16       51.51        8.47 o
   3  -1  12      297.06      333.52       23.59 o
   4  -1  12       11.46        7.83        6.03 o
   5  -1  12        1.92        1.07        8.58 o
  -6   0  12       17.02       28.44        9.29 o
  -5   0  12        1.38        8.11        7.14 o
  -4   0  12       64.61       67.76        9.53 o
  -3   0  12       73.22       59.32        9.83 o
  -2   0  12       10.34        9.12       12.20 o
  -1   0  12       -0.97        0.04        2.62 o
   0   0  12       28.74       21.76        4.93 o
   1   0  12      100.01       91.66        8.53 o
   2   0  12      395.41      352.06       25.05 o
   3   0  12       11.18        8.63        7.29 o
   4   0  12        6.79        3.26        8.45 o
   5   0  12      245.23      253.21       20.87 o
  -6   1  12       67.34       85.53       13.30 o
  -5   1  12      721.75      664.96       52.02 o
  -4   1  12       14.90       22.36        7.73 o
  -3   1  12       40.70       28.68        8.27 o
  -2   1  12     1017.15     1061.74       70.99 o
  -1   1  12        7.69        6.21        4.33 o
   0   1  12      201.21      222.90       11.53 o
   1   1  12      116.49      106.76        9.14 o
   2   1  12       22.90       24.60        5.23 o
   3   1  12       -0.12        1.84        2.53 o
   4   1  12      661.28      594.42       47.60 o
   5   1  12       96.34       71.43       11.91 o
  -6   2  12       27.42       24.00        8.67 o
  -5   2  12      413.35      341.95       32.35 o
  -4   2  12       40.84       42.20        8.58 o
  -3   2  12     1054.62     1060.00       73.78 o
  -2   2  12      313.93      318.12       25.03 o
  -1   2  12      104.96       98.74        8.92 o
   0   2  12       44.41       39.45        6.06 o
   1   2  12       83.80       75.94        7.64 o
   2   2  12      140.46      150.83       11.19 o
   3   2  12       26.38       20.63        6.67 o
   4   2  12      135.57      146.55       13.64 o
   5   2  12        4.23        1.01       13.93 o
  -6   3  12       62.91       66.11       11.37 o
  -5   3  12       24.11       31.21        8.70 o
  -4   3  12       26.14       34.76        7.76 o
  -3   3  12        6.95        2.15        5.98 o
  -2   3  12       18.45       24.50        7.70 o
  -1   3  12       23.62       25.04        5.11 o
   0   3  12      459.38      474.23       29.28 o
   1   3  12      786.56      700.04       47.09 o
   2   3  12       11.50       13.03        6.36 o
   3   3  12       11.36       15.71        5.92 o
   4   3  12       78.37       68.17       10.39 o
   5   3  12      355.59      410.35       35.28 o
  -6   4  12        4.83        1.29       14.22 o
  -5   4  12       11.24       11.04        9.16 o
  -4   4  12       53.76       38.43       10.07 o
  -3   4  12       20.51       17.23        7.35 o
  -2   4  12       21.87       18.91        7.14 o
  -1   4  12      364.06      287.06       24.77 o
   0   4  12        5.85       11.55        8.24 o
   1   4  12      278.32      296.10       18.94 o
   2   4  12       61.21       69.24        8.82 o
   3   4  12        7.25        5.19        6.49 o
   4   4  12      107.41       99.15       12.09 o
   5   4  12        2.70        1.45        9.24 o
  -6   5  12      128.94      132.96       16.00 o
  -5   5  12      201.59      230.68       19.75 o
  -4   5  12        2.74       13.94        9.27 o
  -3   5  12      290.67      274.66       24.46 o
  -2   5  12       41.30       48.92        8.67 o
  -1   5  12      843.60      923.33       77.51 o
   0   5  12     1943.42     2148.64      113.59 o
   1   5  12       11.58        5.31        5.89 o
   2   5  12       -1.26        7.50        5.87 o
   3   5  12       73.12       55.43        9.64 o
   4   5  12       55.90       25.39        9.03 o
   5   5  12       18.18        1.61        8.78 o
  -5   6  12       23.71        7.88        8.47 o
  -4   6  12      181.84      180.04       18.18 o
  -3   6  12      428.03      451.29       33.69 o
  -2   6  12       37.21       37.35       11.36 o
  -1   6  12      735.39      633.48       52.69 o
   0   6  12        7.00        9.05        5.82 o
   1   6  12       87.76       94.36        9.22 o
   2   6  12        3.46       12.27        8.33 o
   3   6  12       28.46       17.02        7.18 o
   4   6  12       82.64      103.63       10.77 o
   5   6  12        5.09        4.80       42.17 o
  -5   7  12       80.92       68.78       13.28 o
  -4   7  12       10.80       12.96       10.46 o
  -3   7  12       39.96       39.34        9.25 o
  -2   7  12      167.73      139.87       21.65 o
  -1   7  12        9.19        4.52        7.14 o
   0   7  12       94.90      116.13        9.61 o
   1   7  12       16.38       10.22        6.49 o
   2   7  12      107.55      110.76       11.98 o
   3   7  12       13.12        7.99        6.75 o
   4   7  12       -6.65        0.27        6.48 o
  -5   8  12      113.56      115.42       15.20 o
  -4   8  12       -7.34        0.02        9.81 o
  -3   8  12       45.68       47.94       13.27 o
  -2   8  12       17.67       44.39        9.92 o
  -1   8  12       61.41       67.30       12.79 o
   0   8  12       54.26       79.14        9.34 o
   1   8  12       -4.63        3.07       10.44 o
   2   8  12        8.87        6.51        6.34 o
   3   8  12       90.03       97.52       11.30 o
   4   8  12       39.38       36.85        8.59 o
  -5   9  12       -5.54        5.24       24.44 o
  -4   9  12       56.47       63.94       14.72 o
  -3   9  12       21.93       12.33       11.02 o
  -2   9  12      118.39       94.90       18.88 o
  -1   9  12       61.92       64.31       13.00 o
   0   9  12       46.81       43.72        8.96 o
   1   9  12      267.10      263.33       22.70 o
   2   9  12        2.76        0.14        8.30 o
   3   9  12      424.86      482.55       32.47 o
   4   9  12       61.01       58.23       10.07 o
  -4  10  12        7.07       19.73       10.80 o
  -3  10  12        8.63        1.65        8.56 o
  -2  10  12       84.90      110.95       20.01 o
  -1  10  12       45.51       36.93       12.18 o
   0  10  12       -1.23        0.08        9.29 o
   1  10  12       82.14       65.17       14.61 o
   2  10  12      108.87       95.71       13.18 o
   3  10  12        5.83       10.70       19.11 o
  -4  11  12      176.45      163.61       25.40 o
  -3  11  12      144.57      125.21       22.25 o
  -2  11  12      423.60      438.56       56.56 o
  -1  11  12       23.94       13.46       10.31 o
   0  11  12      221.92      197.73       38.88 o
   1  11  12       65.61       67.47       13.99 o
   2  11  12       -1.40        3.00        8.98 o
   3  11  12      183.58      146.43       17.55 o
  -3  12  12      165.96      194.26       31.22 o
  -2  12  12      280.40      240.13       41.94 o
  -1  12  12       18.51       18.74       11.01 o
   0  12  12       77.59      109.65       23.85 o
   1  12  12       44.94       70.12       12.33 o
   2  12  12       56.50       24.13       13.64 o
  -2  13  12      166.56      179.25       30.20 o
  -1  13  12       29.06        8.20       18.57 o
   0  13  12      104.91       65.68       27.26 o
   1  13  12       -2.88        2.52       18.96 o
  -1  14  12       52.72       43.93       23.85 o
   0  14  12      161.89      126.53       34.51 o
  -2 -14  13       10.59       12.18        7.04 o
  -1 -14  13        9.69        5.65        7.36 o
   0 -14  13       13.22       15.63       11.41 o
   1 -14  13       67.32       34.29       13.04 o
  -3 -13  13       25.34       18.84        8.43 o
  -2 -13  13        1.88        4.88       11.80 o
  -1 -13  13       20.07        9.55        8.51 o
   0 -13  13       35.62       55.04       12.00 o
   1 -13  13      393.25      416.22       38.59 o
   2 -13  13       31.40       46.37       10.45 o
  -3 -12  13       18.43       20.66        7.55 o
  -2 -12  13      156.18      166.80       16.01 o
  -1 -12  13      216.27      233.49       19.84 o
   0 -12  13       69.20       56.30       10.96 o
   1 -12  13        7.97        2.31        6.41 o
   2 -12  13       -3.21       11.34       19.80 o
   3 -12  13       -4.49        0.59       27.50 o
  -4 -11  13      216.03      205.31       18.88 o
  -3 -11  13       33.57       35.44        8.09 o
  -2 -11  13       98.40      113.76       12.17 o
  -1 -11  13       80.98       64.61       11.68 o
   0 -11  13        0.32        0.30        2.59 o
   1 -11  13       64.69       59.80       10.45 o
   2 -11  13       24.54       43.17       11.53 o
   3 -11  13      114.14      111.91       22.35 o
  -4 -10  13       88.43      114.88       11.12 o
  -3 -10  13       40.32       48.86        8.16 o
  -2 -10  13       43.64       43.20        8.39 o
  -1 -10  13        4.23        1.26        9.83 o
   0 -10  13       17.85       19.91        7.04 o
   1 -10  13       32.89       19.11        8.43 o
   2 -10  13       94.01      111.37       16.40 o
   3 -10  13      252.54      217.40       28.92 o
   4 -10  13       22.53       16.86       11.28 o
  -5  -9  13      133.16      150.08       16.99 o
  -4  -9  13       74.41       77.25        9.86 o
  -3  -9  13       79.05       91.58       10.49 o
  -2  -9  13       17.46        5.98        6.66 o
  -1  -9  13      126.58       84.74       13.38 o
   0  -9  13      494.39      490.21       31.03 o
   1  -9  13       48.29       44.97        8.87 o
   2  -9  13      213.30      189.21       24.89 o
   3  -9  13       -0.18       15.70        3.68 o
   4  -9  13        6.20        3.35       10.11 o
  -5  -8  13       35.77       43.82        7.60 o
  -4  -8  13       88.83      108.48       10.80 o
  -3  -8  13       13.30       11.53        7.44 o
  -2  -8  13       71.22      105.08        9.89 o
  -1  -8  13      656.15      681.77       45.87 o
   0  -8  13      148.48      125.17       12.42 o
   1  -8  13       24.59       23.89        6.96 o
   2  -8  13      219.35      249.17       24.38 o
   3  -8  13       56.89       46.34       12.72 o
   4  -8  13       -9.14        1.68        8.85 o
  -5  -7  13       75.89       65.62       10.10 o
  -4  -7  13      109.96      123.02       11.87 o
  -3  -7  13      376.76      371.05       27.87 o
  -2  -7  13        4.39        9.87       13.94 o
  -1  -7  13      253.06      312.49       20.56 o
   0  -7  13       59.36       46.39        7.62 o
   1  -7  13      149.88      149.27       19.31 o
   2  -7  13       39.51       37.92       10.50 o
   3  -7  13       92.51       60.69       15.70 o
   4  -7  13       31.28       47.57       11.44 o
  -5  -6  13       54.97       49.77       10.45 o
  -4  -6  13       -1.86        1.61        5.64 o
  -3  -6  13       19.53       19.14        7.47 o
  -2  -6  13     1270.81     1163.44       84.61 o
  -1  -6  13       34.49       35.61        7.66 o
   0  -6  13        1.90       12.89        6.48 o
   1  -6  13      452.46      439.11       33.79 o
   2  -6  13       18.39       22.01        8.27 o
   3  -6  13      737.19      829.47       64.06 o
   4  -6  13       54.68       33.66       10.05 o
   5  -6  13       42.16       29.06        9.78 o
  -5  -5  13       16.78        7.81        8.23 o
  -4  -5  13      273.96      273.88       27.73 o
  -3  -5  13      117.76       79.28       15.53 o
  -2  -5  13      100.62      114.36       11.15 o
  -1  -5  13      154.58      133.26       11.93 o
   0  -5  13      774.28     1048.12       68.78 o
   1  -5  13       30.22       17.73        7.93 o
   2  -5  13      411.49      706.89       51.71 o
   3  -5  13       13.52       17.68        6.64 o
   4  -5  13       28.16       19.74        8.13 o
   5  -5  13      131.00      123.85       19.65 o
  -6  -4  13       -1.08        0.71        8.33 o
  -5  -4  13       37.66       17.44        9.90 o
  -4  -4  13        1.29        6.77       11.11 o
  -3  -4  13     1133.47     1124.39       97.80 o
  -2  -4  13      396.07      314.90       37.77 o
  -1  -4  13       64.21       74.74        7.40 o
   0  -4  13      246.03      218.79       15.50 o
   1  -4  13      115.30      100.37       12.98 o
   2  -4  13      168.57      155.31       19.74 o
   3  -4  13       34.57       27.40        7.87 o
   4  -4  13      137.54      110.23       14.66 o
   5  -4  13      378.30      325.30       38.58 o
  -6  -3  13        7.85       16.87       13.00 o
  -5  -3  13      442.92      408.10       40.98 o
  -4  -3  13       76.54       88.23       12.61 o
  -3  -3  13      298.14      265.24       29.99 o
  -2  -3  13      220.97      307.79       36.55 o
  -1  -3  13      415.28      493.79       25.58 o
   0  -3  13      143.28      160.34       10.48 o
   1  -3  13        0.50        9.21        3.54 o
   2  -3  13       -7.47        0.26        5.88 o
   3  -3  13       81.40       81.02       10.59 o
   4  -3  13      117.41      108.40       13.25 o
   5  -3  13       21.71       21.88       11.14 o
  -6  -2  13       15.37       21.46        8.66 o
  -5  -2  13      195.86      153.52       21.83 o
  -4  -2  13      262.70      277.10       26.97 o
  -3  -2  13      252.75      290.80       25.68 o
  -2  -2  13      198.74      164.27       22.30 o
  -1  -2  13       26.92       31.35        6.72 o
   0  -2  13     1951.86     2086.84      115.91 o
   1  -2  13     1048.99      913.97       91.50 o
   2  -2  13      410.38      372.95       31.04 o
   3  -2  13      158.77      177.11       15.22 o
   4  -2  13      210.18      176.44       18.76 o
   5  -2  13       10.80        2.29        8.36 o
  -6  -1  13       47.90       20.98       11.53 o
  -5  -1  13       83.36       66.30       11.02 o
  -4  -1  13       21.67       19.46        6.98 o
  -3  -1  13      570.42      708.45       51.94 o
  -2  -1  13      790.72      767.07       68.48 o
  -1  -1  13      195.88      223.88       16.73 o
   0  -1  13      844.50      796.62       51.08 o
   1  -1  13      382.20      353.66       25.74 o
   2  -1  13      260.67      263.87       21.36 o
   3  -1  13      396.32      416.57       30.30 o
   4  -1  13      156.28      131.09       15.64 o
   5  -1  13       13.10       12.80        7.13 o
  -6   0  13        3.12        9.34        8.90 o
  -5   0  13       66.05       81.47        9.82 o
  -4   0  13      519.86      535.79       38.67 o
  -3   0  13       13.26       10.77        7.04 o
  -2   0  13      259.58      232.25       26.82 o
  -1   0  13      266.37      254.90       18.66 o
   0   0  13       47.45       31.42        8.39 o
   1   0  13      146.59      119.47       11.08 o
   2   0  13       67.21       70.83        7.82 o
   3   0  13      337.98      360.84       26.43 o
   4   0  13       70.74       68.67       10.09 o
   5   0  13      102.73       69.14       12.61 o
  -6   1  13       19.98        6.71        9.79 o
  -5   1  13      197.62      207.81       18.76 o
  -4   1  13      176.05      159.18       16.45 o
  -3   1  13      100.92      118.97       12.14 o
  -2   1  13       -3.97        0.16       11.45 o
  -1   1  13       73.68       79.00        7.54 o
   0   1  13       -2.47        0.80        7.89 o
   1   1  13      190.42      188.71       14.28 o
   2   1  13       47.30       38.04        7.02 o
   3   1  13       44.58       49.51        8.18 o
   4   1  13       40.38       45.10        8.51 o
   5   1  13        1.78        7.77       12.41 o
  -6   2  13      195.30      181.11       19.20 o
  -5   2  13       28.00       11.66        9.74 o
  -4   2  13      344.15      369.15       27.84 o
  -3   2  13      108.19       92.99       12.89 o
  -2   2  13      741.11      641.24       52.82 o
  -1   2  13       61.82       46.98        7.04 o
   0   2  13        3.25        1.36       11.09 o
   1   2  13       52.84       46.06        7.01 o
   2   2  13       12.19        8.30        4.95 o
   3   2  13        1.88        2.81        6.83 o
   4   2  13      209.54      201.63       18.79 o
   5   2  13      229.15      167.88       20.46 o
  -6   3  13       33.59       31.29        9.55 o
  -5   3  13       -5.45        0.94       14.71 o
  -4   3  13      141.78      185.96       15.30 o
  -3   3  13       59.62       75.02       10.25 o
  -2   3  13        1.22        0.03        9.13 o
  -1   3  13       93.61       72.02        8.88 o
   0   3  13       49.82       43.08        7.40 o
   1   3  13       35.30       54.00        6.36 o
   2   3  13      320.28      253.46       24.96 o
   3   3  13        2.66        0.02       11.09 o
   4   3  13      207.01      223.99       18.52 o
   5   3  13        3.93        0.07       17.61 o
  -5   4  13      401.05      477.99       32.14 o
  -4   4  13       -4.05        5.82       12.94 o
  -3   4  13       22.05       19.09        7.73 o
  -2   4  13       38.33       41.94        8.41 o
  -1   4  13      537.43      487.14       41.26 o
   0   4  13        4.51        8.29        8.40 o
   1   4  13      485.70      529.26       30.90 o
   2   4  13       55.16       60.82        8.98 o
   3   4  13        9.75       10.74        8.48 o
   4   4  13       52.92       54.79        9.34 o
   5   4  13        1.08        2.65        4.91 o
  -5   5  13       63.47       80.68       11.77 o
  -4   5  13       44.18       54.26        9.87 o
  -3   5  13      120.99      127.19       14.45 o
  -2   5  13      446.24      451.30       43.11 o
  -1   5  13      102.57       94.61       13.24 o
   0   5  13       37.97       17.69        7.91 o
   1   5  13       12.40       21.49        5.26 o
   2   5  13       -4.35        4.81       11.98 o
   3   5  13       19.47        9.81        6.89 o
   4   5  13       25.84       33.84        7.67 o
  -5   6  13       64.19       55.30       12.34 o
  -4   6  13       26.28       27.73        8.82 o
  -3   6  13       41.60       32.60        9.66 o
  -2   6  13      657.50      561.30       60.10 o
  -1   6  13      713.92      602.99       53.61 o
   0   6  13      263.07      274.20       21.31 o
   1   6  13      195.47      177.78       15.18 o
   2   6  13      168.86      122.84       16.02 o
   3   6  13      331.81      367.83       26.22 o
   4   6  13       32.13       18.42        7.89 o
  -5   7  13       18.57       23.54        9.75 o
  -4   7  13      167.28      143.95       18.31 o
  -3   7  13      536.36      774.49       68.36 o
  -2   7  13       16.72       34.60       12.61 o
  -1   7  13      193.11      244.30       24.75 o
   0   7  13       10.41        6.38        6.18 o
   1   7  13      170.30      164.44       16.06 o
   2   7  13      -10.72        0.28        5.46 o
   3   7  13      242.32      302.35       20.79 o
   4   7  13       23.75       15.88        7.69 o
  -5   8  13       90.69      100.97       14.25 o
  -4   8  13        4.43        5.09       20.14 o
  -3   8  13      255.75      296.35       30.07 o
  -2   8  13       29.81       24.96       12.25 o
  -1   8  13       18.66       20.78        9.07 o
   0   8  13       -2.43        2.45       10.60 o
   1   8  13       16.84       30.60        8.67 o
   2   8  13       -4.41        0.89       14.12 o
   3   8  13      174.27      268.74       16.82 o
   4   8  13        3.55        5.81       16.32 o
  -4   9  13        2.01        0.67       12.33 o
  -3   9  13       97.21       83.85       18.58 o
  -2   9  13      260.93      199.15       30.50 o
  -1   9  13        3.39        6.96       20.62 o
   0   9  13       -8.63        3.84        9.27 o
   1   9  13       46.03       22.88        9.28 o
   2   9  13       86.26      125.83       11.54 o
   3   9  13      199.84      218.79       18.03 o
  -4  10  13       31.19       12.17       13.79 o
  -3  10  13       70.37       80.22       16.70 o
  -2  10  13      289.69      316.27       42.30 o
  -1  10  13        0.93        0.43        6.28 o
   0  10  13       73.70      121.97       21.51 o
   1  10  13       90.86       78.14       16.22 o
   2  10  13      624.09      524.18       46.17 o
   3  10  13      175.37      192.85       17.45 o
  -3  11  13      215.87      250.72       28.67 o
  -2  11  13       10.43        5.44       11.98 o
  -1  11  13      333.93      322.72       34.67 o
   0  11  13      199.22      213.65       37.09 o
   1  11  13      294.78      294.87       31.33 o
   2  11  13      207.56      143.06       19.87 o
  -2  12  13        1.56        0.02       12.96 o
  -1  12  13        7.13        0.76       10.30 o
   0  12  13       73.28       85.03       23.73 o
   1  12  13       44.55       33.47       13.06 o
   2  12  13        3.36        3.93       17.76 o
  -1  13  13       36.61       38.35       22.11 o
   0  13  13       34.33       31.15       18.33 o
   0 -14  14       25.52        1.55       12.88 o
  -2 -13  14      136.23      117.52       15.64 o
  -1 -13  14       -4.29        1.54       12.17 o
   0 -13  14       18.18       13.15       10.53 o
   1 -13  14       17.47       12.77       10.99 o
  -3 -12  14       -0.88        1.24        2.71 o
  -2 -12  14       23.29        7.09        8.16 o
  -1 -12  14      210.94      204.00       19.90 o
   0 -12  14      149.58      132.55       19.78 o
   1 -12  14      511.25      409.41       47.02 o
   2 -12  14       22.05       56.30       12.88 o
  -3 -11  14       16.14        9.31        7.59 o
  -2 -11  14      210.32      261.43       19.07 o
  -1 -11  14       52.41       60.01       10.20 o
   0 -11  14       75.55       45.90       14.66 o
   1 -11  14       52.27       48.50        9.85 o
   2 -11  14       39.24       24.35       14.08 o
   3 -11  14       41.16       15.10       15.04 o
  -4 -10  14        4.33        8.51       15.45 o
  -3 -10  14       85.44       65.69       11.26 o
  -2 -10  14       10.74       21.22        6.88 o
  -1 -10  14      284.36      312.53       23.47 o
   0 -10  14        5.67        3.98       19.97 o
   1 -10  14        6.32        2.62        8.38 o
   2 -10  14      185.68      308.12       28.82 o
   3 -10  14       -4.70        2.18       21.36 o
  -4  -9  14      142.34      156.93       14.23 o
  -3  -9  14       33.37       17.72        7.83 o
  -2  -9  14       12.42       11.72        7.12 o
  -1  -9  14       64.15       89.81        9.94 o
   0  -9  14      174.93      157.62       16.89 o
   1  -9  14       66.92       59.92       13.21 o
   2  -9  14       -4.85        1.07       27.37 o
   3  -9  14       78.76       66.87       16.12 o
   4  -9  14       -5.81        0.69       59.74 o
  -4  -8  14        6.95        0.65        9.65 o
  -3  -8  14       -7.13        0.04        7.64 o
  -2  -8  14       10.39        7.13        5.45 o
  -1  -8  14       99.78       90.94       11.78 o
   0  -8  14      111.86      109.04       10.85 o
   1  -8  14       23.79       22.15        9.59 o
   2  -8  14       22.80       22.42        9.51 o
   3  -8  14        3.65        9.20       14.66 o
   4  -8  14      185.95      174.51       24.25 o
  -5  -7  14       33.25       30.38        8.01 o
  -4  -7  14       47.97       36.26        8.58 o
  -3  -7  14       39.96       30.41        7.86 o
  -2  -7  14       19.67       27.49        6.67 o
  -1  -7  14      480.92      488.66       34.95 o
   0  -7  14      155.43      132.93       12.85 o
   1  -7  14        3.92        3.23       13.19 o
   2  -7  14      196.58      265.63       22.67 o
   3  -7  14      268.33      274.08       29.47 o
   4  -7  14      133.07      106.63       19.62 o
  -5  -6  14       33.29       37.69        7.98 o
  -4  -6  14        8.71        6.64        6.14 o
  -3  -6  14        7.43        3.01        7.52 o
  -2  -6  14       39.68       28.52        7.94 o
  -1  -6  14      563.28      570.22       40.06 o
   0  -6  14       77.54       70.44        8.66 o
   1  -6  14       68.16       66.02       11.02 o
   2  -6  14      145.89      145.28       18.97 o
   3  -6  14      419.25      521.72       41.00 o
   4  -6  14      202.69      234.21       24.92 o
  -5  -5  14      105.90       84.93       15.39 o
  -4  -5  14      296.67      283.87       30.10 o
  -3  -5  14       55.30       50.63        8.75 o
  -2  -5  14      748.12      768.48       50.79 o
  -1  -5  14       38.72       43.53        6.73 o
   0  -5  14        3.73        0.45       10.42 o
   1  -5  14      265.98      281.19       23.38 o
   2  -5  14      186.48      182.81       21.93 o
   3  -5  14       14.38       12.44        9.02 o
   4  -5  14      130.55      113.42       18.99 o
  -5  -4  14       10.63        9.25        8.28 o
  -4  -4  14        6.17        1.56       11.59 o
  -3  -4  14      242.56      245.33       26.10 o
  -2  -4  14     1194.84     1198.62       78.97 o
  -1  -4  14      201.34      169.86       14.91 o
   0  -4  14      247.03      238.99       21.03 o
   1  -4  14       94.96       97.40       12.33 o
   2  -4  14        5.99        4.34       12.70 o
   3  -4  14       26.96       24.58       10.17 o
   4  -4  14       34.83       41.72        8.77 o
  -5  -3  14       49.97       42.80       11.70 o
  -4  -3  14      123.36      117.09       16.72 o
  -3  -3  14      708.07      836.34       63.65 o
  -2  -3  14      990.45      849.25       85.44 o
  -1  -3  14      534.90      461.38       32.57 o
   0  -3  14       11.88       11.07        7.23 o
   1  -3  14        9.63       22.01        8.81 o
   2  -3  14      200.12      147.54       22.81 o
   3  -3  14      217.61      196.38       19.75 o
   4  -3  14       81.04       90.78       11.38 o
   5  -3  14       -4.27        2.23       20.41 o
  -5  -2  14      137.88      152.70       14.60 o
  -4  -2  14      211.08      222.58       23.41 o
  -3  -2  14      128.70      118.53       16.93 o
  -2  -2  14      217.49      213.81       24.28 o
  -1  -2  14       13.34       10.63        6.16 o
   0  -2  14       54.78       68.81        9.42 o
   1  -2  14      368.83      313.52       30.12 o
   2  -2  14       -1.12        4.00        6.16 o
   3  -2  14        2.36        0.06        7.37 o
   4  -2  14       28.28        8.72        9.13 o
   5  -2  14       20.07       20.42       12.09 o
  -5  -1  14       78.69       61.39       11.11 o
  -4  -1  14       20.79       16.95        7.34 o
  -3  -1  14      346.88      333.48       34.33 o
  -2  -1  14     1778.90     1591.24      150.92 o
  -1  -1  14       84.42       70.78       10.65 o
   0  -1  14       66.23       53.57       10.16 o
   1  -1  14       -1.14        8.14        6.58 o
   2  -1  14       37.21       24.94        7.90 o
   3  -1  14      121.13      116.48       13.39 o
   4  -1  14      175.93      189.02       17.29 o
   5  -1  14       -1.40        0.24        8.28 o
  -5   0  14       31.18       19.60        8.53 o
  -4   0  14        6.87        9.09        9.99 o
  -3   0  14     1658.24     1612.45      113.12 o
  -2   0  14       33.19       38.84        8.05 o
  -1   0  14       18.41       18.42        6.26 o
   0   0  14      508.95      516.27       32.69 o
   1   0  14      368.38      423.22       27.52 o
   2   0  14       11.83       14.65        6.40 o
   3   0  14      239.78      203.68       20.79 o
   4   0  14       30.90       32.80        8.31 o
   5   0  14       76.93       71.75       11.31 o
  -5   1  14       31.89       22.55        8.95 o
  -4   1  14       -3.95        0.69       11.33 o
  -3   1  14       11.30       10.93        7.72 o
  -2   1  14       -3.38        1.18        8.83 o
  -1   1  14      192.70      184.62       15.02 o
   0   1  14      394.28      431.21       26.09 o
   1   1  14      675.33      732.27       40.92 o
   2   1  14       22.93       22.48        5.70 o
   3   1  14       40.86       52.55        8.56 o
   4   1  14       26.46       25.18        7.98 o
   5   1  14        2.06        0.31        8.81 o
  -5   2  14       67.18       50.91       11.58 o
  -4   2  14      137.76      134.80       15.34 o
  -3   2  14       63.47       64.06       10.45 o
  -2   2  14      107.73       80.33       12.89 o
  -1   2  14       42.31       33.46        7.38 o
   0   2  14      211.29      226.27       15.94 o
   1   2  14       15.37        5.89        5.38 o
   2   2  14        6.01       15.91        7.17 o
   3   2  14       72.96       53.52       10.66 o
   4   2  14        1.24        1.95        6.35 o
  -5   3  14       35.97       63.23        9.82 o
  -4   3  14      451.07      465.99       43.27 o
  -3   3  14       -5.81        0.29       12.64 o
  -2   3  14       16.50        8.84        7.59 o
  -1   3  14       86.68       85.34       10.00 o
   0   3  14      287.55      320.56       21.15 o
   1   3  14       -0.76        1.38        2.09 o
   2   3  14       60.35       57.13        9.27 o
   3   3  14       41.12       41.91        8.73 o
   4   3  14      114.18      115.75       13.34 o
  -5   4  14      248.39      246.23       23.37 o
  -4   4  14        8.79        8.01        8.03 o
  -3   4  14      155.76      168.06       16.67 o
  -2   4  14       -3.42        0.03        9.22 o
  -1   4  14      116.14       85.75       17.64 o
   0   4  14        0.24        3.39        3.51 o
   1   4  14       81.90       80.50        9.15 o
   2   4  14        1.24        0.17        5.36 o
   3   4  14      114.58       87.06       13.19 o
   4   4  14       48.33       49.57        9.49 o
  -5   5  14        1.94        4.99        8.80 o
  -4   5  14       24.96       28.68       10.50 o
  -3   5  14       98.14       86.37       13.42 o
  -2   5  14      139.51      195.31       19.64 o
  -1   5  14      105.51      114.14       13.90 o
   0   5  14      150.35      138.08       14.80 o
   1   5  14       17.58       23.32        5.83 o
   2   5  14       25.04       12.37        7.37 o
   3   5  14       -7.77       12.54        6.42 o
   4   5  14       39.22       33.34        8.93 o
  -5   6  14       47.33       42.00       11.24 o
  -4   6  14       10.68       10.22        7.92 o
  -3   6  14       -5.75        4.61       23.19 o
  -2   6  14      226.60      215.44       26.96 o
  -1   6  14       -0.22        9.21        3.15 o
   0   6  14        4.35        5.44       12.54 o
   1   6  14       15.30       22.06        6.88 o
   2   6  14      926.58     1049.77       65.62 o
   3   6  14      293.31      404.96       29.95 o
   4   6  14        2.14        0.53        9.91 o
  -4   7  14       42.72       38.73       14.37 o
  -3   7  14       -1.20        5.33       10.34 o
  -2   7  14      285.58      294.30       29.21 o
  -1   7  14       23.94       19.58        9.99 o
   0   7  14       13.18        2.85        7.07 o
   1   7  14      524.59      439.71       37.80 o
   2   7  14      189.47      243.92       17.97 o
   3   7  14      340.02      375.24       27.00 o
   4   7  14        6.89       19.27       13.72 o
  -4   8  14      137.92      129.53       22.57 o
  -3   8  14     1077.03      882.05       95.75 o
  -2   8  14       67.61      106.14       14.71 o
  -1   8  14        1.68        3.11        9.28 o
   0   8  14      468.35      517.25       42.41 o
   1   8  14      212.30      152.93       19.74 o
   2   8  14       98.04      146.64       12.66 o
   3   8  14       46.79       44.12        9.61 o
  -4   9  14       76.45       73.84       18.34 o
  -3   9  14      277.08      292.42       32.63 o
  -2   9  14       58.96       64.67       17.44 o
  -1   9  14      110.60      123.95       17.77 o
   0   9  14       34.72       19.79       11.14 o
   1   9  14       14.70        9.70        8.38 o
   2   9  14      161.95      179.99       16.67 o
   3   9  14      279.74      295.43       23.82 o
  -3  10  14      357.63      357.14       39.80 o
  -2  10  14      457.39      506.55       60.75 o
  -1  10  14       11.38       22.77        9.51 o
   0  10  14       24.86       21.22       16.90 o
   1  10  14      -11.38        1.01        9.46 o
   2  10  14       55.90       52.96       10.61 o
  -3  11  14      297.96      297.82       45.36 o
  -2  11  14       76.33      130.25       20.55 o
  -1  11  14       37.96       49.91       12.86 o
   0  11  14       95.56       41.06       26.48 o
   1  11  14       29.96       40.33       19.77 o
   2  11  14       -5.87        0.40       20.82 o
  -1  12  14       34.09       20.02       20.55 o
   0  12  14       -4.73        8.13       45.63 o
  -1 -13  15      115.18      119.42       15.24 o
   0 -13  15       13.96       13.30        8.51 o
  -2 -12  15       78.43       61.66       12.19 o
  -1 -12  15       14.48        7.84        8.22 o
   0 -12  15       16.54       23.63       10.62 o
   1 -12  15      232.11      241.32       43.68 o
  -3 -11  15      185.24      141.01       17.98 o
  -2 -11  15       33.59       25.64        8.88 o
  -1 -11  15      217.69      216.98       20.29 o
   0 -11  15      284.65      205.81       30.39 o
   1 -11  15      103.59       69.14       29.42 o
   2 -11  15      -14.32        1.09        8.63 o
  -3 -10  15       66.07       73.87       10.48 o
  -2 -10  15      230.59      239.51       20.35 o
  -1 -10  15       44.90       59.49        9.61 o
   0 -10  15       -1.53        0.26       10.02 o
   1 -10  15       21.45       14.86       10.91 o
   2 -10  15       18.39       20.46       12.22 o
   3 -10  15      134.27      187.02       24.98 o
  -4  -9  15       13.64        7.51        8.80 o
  -3  -9  15        6.27        0.09        6.06 o
  -2  -9  15        0.16        0.08        2.51 o
  -1  -9  15       -4.87        0.54       16.38 o
   0  -9  15       25.28       17.53        9.91 o
   1  -9  15        2.43        2.88       13.07 o
   2  -9  15       18.87       32.18       11.32 o
   3  -9  15       27.29       12.20       12.05 o
  -4  -8  15       13.20        0.25        9.17 o
  -3  -8  15       18.05       25.87        7.21 o
  -2  -8  15        6.45       11.95        7.67 o
  -1  -8  15        3.02        0.03       10.59 o
   0  -8  15       57.94       61.37        9.46 o
   1  -8  15       -0.06        0.01        3.34 o
   2  -8  15       14.74       14.27       10.78 o
   3  -8  15       48.44       47.21       13.36 o
  -4  -7  15       -0.70        0.17        3.21 o
  -3  -7  15        1.58        1.70        7.66 o
  -2  -7  15        8.65        0.14        6.19 o
  -1  -7  15       25.64       35.20        7.84 o
   0  -7  15       28.14       22.73        7.50 o
   1  -7  15       10.52        9.74        9.60 o
   2  -7  15      534.14      462.21       50.11 o
   3  -7  15      694.11      629.17       85.14 o
   4  -7  15      251.37      222.70       29.61 o
  -5  -6  15       72.32       66.73       13.10 o
  -4  -6  15        5.81        7.13       12.18 o
  -3  -6  15       72.82       79.50       10.46 o
  -2  -6  15      113.90      119.53       12.92 o
  -1  -6  15        7.65       12.17        6.57 o
   0  -6  15      417.40      433.46       40.72 o
   1  -6  15       -0.87        0.18        3.27 o
   2  -6  15      173.63      155.10       21.49 o
   3  -6  15      193.82      246.75       23.68 o
   4  -6  15       15.55       16.16       10.91 o
  -5  -5  15        0.45       10.54        4.83 o
  -4  -5  15       -2.31       21.47       10.08 o
  -3  -5  15        3.50        0.10       14.77 o
  -2  -5  15      124.46      127.58       13.26 o
  -1  -5  15       27.64       27.92        7.79 o
   0  -5  15      228.01      222.55       25.27 o
   1  -5  15       21.81       11.73       12.06 o
   2  -5  15      449.99      359.38       42.20 o
   3  -5  15      574.40      475.98       53.68 o
   4  -5  15      187.68      155.05       23.84 o
  -5  -4  15       52.40       59.95       12.49 o
  -4  -4  15      560.41      690.91       51.82 o
  -3  -4  15       79.48       79.93       14.02 o
  -2  -4  15      144.43      142.35       14.42 o
  -1  -4  15      457.85      426.44       28.11 o
   0  -4  15       50.93       47.47       11.56 o
   1  -4  15      176.15      162.90       23.33 o
   2  -4  15        6.41        8.79       11.49 o
   3  -4  15      101.65      130.32       16.39 o
   4  -4  15      127.17      105.51       18.93 o
  -5  -3  15      340.94      280.91       34.42 o
  -4  -3  15      152.42      129.90       19.64 o
  -3  -3  15       72.23      101.09       13.68 o
  -2  -3  15      308.41      297.83       31.81 o
  -1  -3  15      144.95      163.10       12.21 o
   0  -3  15       23.67       21.41        9.30 o
   1  -3  15       21.77       35.06        7.74 o
   2  -3  15        6.74       24.12       13.36 o
   3  -3  15      173.90      164.01       21.86 o
   4  -3  15      202.09      152.52       19.05 o
  -5  -2  15       68.36       60.31       11.20 o
  -4  -2  15       20.82       25.69        9.95 o
  -3  -2  15      258.68      233.01       28.13 o
  -2  -2  15        1.77        0.23        8.98 o
  -1  -2  15      108.85       92.54       10.02 o
   0  -2  15       35.35       54.41        8.52 o
   1  -2  15      236.42      236.57       21.82 o
   2  -2  15      118.15       65.02       16.74 o
   3  -2  15       38.66       29.67        8.73 o
   4  -2  15       18.69       12.60        7.88 o
  -5  -1  15       34.71       24.86        9.21 o
  -4  -1  15      184.40      199.78       17.88 o
  -3  -1  15       22.21       14.31        7.44 o
  -2  -1  15      137.47      106.18       18.42 o
  -1  -1  15      285.93      276.83       23.68 o
   0  -1  15      209.70      209.83       19.81 o
   1  -1  15       -0.87        0.96        3.69 o
   2  -1  15       21.73       10.07        7.60 o
   3  -1  15       76.29       75.57       10.96 o
   4  -1  15       31.24       20.04        8.79 o
  -5   0  15       36.63       36.16        9.35 o
  -4   0  15        8.47        4.81       12.07 o
  -3   0  15      143.56      121.83       15.53 o
  -2   0  15        7.57        6.51        7.34 o
  -1   0  15       29.60       48.04        6.48 o
   0   0  15        5.68        3.49       15.50 o
   1   0  15      524.71      455.30       39.11 o
   2   0  15       42.91       34.22        7.48 o
   3   0  15        2.42        0.84        8.49 o
   4   0  15       28.60       17.87        8.67 o
  -5   1  15      192.63      207.44       19.01 o
  -4   1  15       54.20       52.55       10.28 o
  -3   1  15       49.29       54.33        9.90 o
  -2   1  15      281.30      278.80       23.98 o
  -1   1  15      257.23      269.01       21.91 o
   0   1  15      740.77      786.82       46.13 o
   1   1  15      103.09      121.71       12.04 o
   2   1  15        3.08        2.70        7.48 o
   3   1  15       25.37       13.36       10.07 o
   4   1  15        5.01        0.00       16.00 o
  -5   2  15      227.02      296.42       21.75 o
  -4   2  15       -0.06        0.75        3.82 o
  -3   2  15      293.20      321.21       25.01 o
  -2   2  15      442.53      469.88       39.80 o
  -1   2  15        6.87        2.27        7.19 o
   0   2  15       87.73       93.05       10.06 o
   1   2  15       50.95       65.33        8.74 o
   2   2  15      109.66      100.66       12.67 o
   3   2  15       -5.53        0.08       14.78 o
   4   2  15      107.11       97.63       13.48 o
  -5   3  15      116.53      129.59       15.34 o
  -4   3  15       -8.99        0.00        6.66 o
  -3   3  15       60.23       40.12       10.96 o
  -2   3  15      301.55      315.60       32.37 o
  -1   3  15      246.85      225.58       21.72 o
   0   3  15       17.32       35.00        6.66 o
   1   3  15       -2.00        0.02        7.66 o
   2   3  15       36.85       38.62        8.63 o
   3   3  15       15.20        9.69        6.97 o
   4   3  15       16.44       22.45        7.96 o
  -5   4  15        3.73        0.34       16.56 o
  -4   4  15      333.27      312.30       28.43 o
  -3   4  15       22.15       19.35        8.87 o
  -2   4  15        4.82       23.77       19.95 o
  -1   4  15       -6.98       17.08       10.37 o
   0   4  15       17.99       14.26        7.13 o
   1   4  15       16.02       23.16        6.97 o
   2   4  15       51.37       74.27        8.75 o
   3   4  15       42.40       33.84        9.10 o
   4   4  15        9.71        5.98        7.69 o
  -5   5  15       17.73        2.75       21.21 o
  -4   5  15      172.63      168.94       18.74 o
  -3   5  15      492.86      399.30       47.91 o
  -2   5  15        9.02        5.61        9.56 o
  -1   5  15        1.44        2.89        7.50 o
   0   5  15       48.21       40.44        8.94 o
   1   5  15        3.30       13.01        9.98 o
   2   5  15       84.46       73.38       11.62 o
   3   5  15       60.35       44.29       10.31 o
   4   5  15       51.37       84.52       10.28 o
  -4   6  15       -0.90        6.34        4.15 o
  -3   6  15       27.71        6.93       11.77 o
  -2   6  15       15.31       13.17       10.75 o
  -1   6  15        2.66        0.41       10.47 o
   0   6  15      146.01      163.25       17.13 o
   1   6  15       25.43       15.79        9.73 o
   2   6  15      137.50      154.84       14.99 o
   3   6  15      172.65      135.09       17.21 o
  -4   7  15      115.73      132.09       20.80 o
  -3   7  15      103.59      138.33       19.11 o
  -2   7  15       25.94       30.61       11.99 o
  -1   7  15        5.33        0.02       18.11 o
   0   7  15        1.88        2.39        7.87 o
   1   7  15      187.38      133.69       22.44 o
   2   7  15      230.97      217.75       20.44 o
   3   7  15       13.34        3.27        7.71 o
  -4   8  15       72.47       64.94       17.84 o
  -3   8  15        3.65        0.19       29.77 o
  -2   8  15       60.00       33.86       15.71 o
  -1   8  15       10.69       21.75       10.14 o
   0   8  15      268.90      270.28       30.20 o
   1   8  15       -0.96       11.49        4.37 o
   2   8  15       95.66       73.87       13.11 o
   3   8  15      141.86      131.89       15.91 o
  -3   9  15       17.61        6.65       13.01 o
  -2   9  15       37.15       58.46       15.88 o
  -1   9  15        4.10        2.25       11.01 o
   0   9  15       -4.67        1.85       49.16 o
   1   9  15        9.29        7.58       11.41 o
   2   9  15      464.02      332.60       35.96 o
  -3  10  15       27.02       31.92       22.89 o
  -2  10  15       -8.03        5.79       11.56 o
  -1  10  15        3.27        0.24       19.30 o
   0  10  15      141.64      110.25       32.95 o
   1  10  15       46.67       20.72       21.69 o
  -1  11  15       13.63       15.54       11.97 o
   0  11  15       -0.06        0.11        1.29 o
  -1 -12  16       13.50        0.45        9.10 o
   0 -12  16       -0.54        0.24        3.82 o
  -2 -11  16       13.34        4.50       10.68 o
  -1 -11  16       44.16       42.41       10.48 o
   0 -11  16       15.70       16.73       11.15 o
   1 -11  16       65.91       75.65       26.12 o
  -3 -10  16      107.93       97.23       13.40 o
  -2 -10  16       96.44       84.46       12.83 o
  -1 -10  16      166.14      158.75       17.13 o
   0 -10  16      225.49      201.56       25.90 o
   1 -10  16       47.00       51.12       13.03 o
   2 -10  16        8.33       24.08       10.96 o
  -3  -9  16      196.52      187.37       18.74 o
  -2  -9  16       82.46       56.93       12.23 o
  -1  -9  16      318.11      275.19       26.38 o
   0  -9  16      195.62      161.26       38.11 o
   1  -9  16       43.83       26.94       12.01 o
   2  -9  16       13.48        0.14       10.90 o
  -4  -8  16       84.96       89.29       14.75 o
  -3  -8  16      -10.29        0.23        8.28 o
  -2  -8  16        3.20        5.18       15.15 o
  -1  -8  16      147.67      163.23       15.67 o
   0  -8  16       42.00       21.61       20.37 o
   1  -8  16       39.39       39.54       12.07 o
   2  -8  16       14.32        8.79       11.38 o
   3  -8  16       39.12       67.87       12.70 o
  -4  -7  16       63.93       64.62       10.68 o
  -3  -7  16      122.67      115.37       13.83 o
  -2  -7  16        5.51        7.58       15.25 o
  -1  -7  16       44.30       36.52        9.49 o
   0  -7  16       11.44        3.15       11.02 o
   1  -7  16      400.44      368.26       40.09 o
   2  -7  16       74.95       55.11       17.97 o
   3  -7  16       20.04       25.83       10.19 o
  -4  -6  16       -6.27        0.71        6.33 o
  -3  -6  16        7.59        0.06       11.19 o
  -2  -6  16      102.61      111.21       12.63 o
  -1  -6  16       -1.64        1.76        6.47 o
   0  -6  16      906.33      794.45       79.44 o
   1  -6  16      180.79      187.45       22.66 o
   2  -6  16       33.73       22.31       11.20 o
   3  -6  16       45.83       42.60       12.24 o
  -4  -5  16      303.79      293.51       24.75 o
  -3  -5  16       14.20       17.48        9.30 o
  -2  -5  16      396.84      401.22       30.48 o
  -1  -5  16      276.25      295.13       23.00 o
   0  -5  16       20.01       27.33        9.82 o
   1  -5  16       52.10       48.03       12.81 o
   2  -5  16      237.77      211.11       27.13 o
   3  -5  16        2.82        0.68       14.54 o
  -4  -4  16       46.55       52.17       12.09 o
  -3  -4  16        7.19        5.83        9.01 o
  -2  -4  16       -2.54        0.20       11.66 o
  -1  -4  16      311.80      289.01       24.99 o
   0  -4  16       81.42       80.26       14.46 o
   1  -4  16        7.81        0.23        7.53 o
   2  -4  16        1.68        0.16       11.96 o
   3  -4  16       -1.92        0.67       12.13 o
   4  -4  16       39.72       55.27       12.77 o
  -5  -3  16        3.33        0.78       15.34 o
  -4  -3  16       -7.85        0.11        8.49 o
  -3  -3  16      673.23      591.50       61.13 o
  -2  -3  16      193.70      228.84       23.70 o
  -1  -3  16       47.35       41.52        9.17 o
   0  -3  16      222.64      112.53       39.66 o
   1  -3  16       56.26       40.73       12.22 o
   2  -3  16       44.97       44.55       11.65 o
   3  -3  16      306.88      243.92       32.98 o
   4  -3  16       10.66       15.28        9.46 o
  -5  -2  16       -1.28        0.08        6.01 o
  -4  -2  16       61.55       67.46       10.84 o
  -3  -2  16       35.05       36.02       11.77 o
  -2  -2  16      359.82      326.78       36.64 o
  -1  -2  16      412.63      375.09       37.51 o
   0  -2  16      137.77      136.42       18.78 o
   1  -2  16       -1.62        2.41       12.11 o
   2  -2  16        2.54        6.72        9.83 o
   3  -2  16      394.96      312.70       39.80 o
   4  -2  16       60.57       56.74       11.31 o
  -5  -1  16        6.77        4.74        9.07 o
  -4  -1  16       97.08       67.80       13.11 o
  -3  -1  16        1.48        2.97        8.07 o
  -2  -1  16      601.42      613.86       55.82 o
  -1  -1  16      257.00      271.99       27.33 o
   0  -1  16      231.15      182.94       26.42 o
   1  -1  16        7.97       11.01        6.83 o
   2  -1  16       68.80       60.23       11.03 o
   3  -1  16       61.14       47.21       13.73 o
   4  -1  16       11.80       20.86       10.46 o
  -5   0  16       51.91       50.88       10.76 o
  -4   0  16       61.17       72.53       10.41 o
  -3   0  16        4.75        6.81       15.76 o
  -2   0  16      229.69      260.02       21.02 o
  -1   0  16       69.82       63.56       10.70 o
   0   0  16        2.25        0.01        9.67 o
   1   0  16      274.17      267.43       23.34 o
   2   0  16      444.36      356.96       40.12 o
   3   0  16      242.12      233.54       21.86 o
   4   0  16      119.87       96.24       14.63 o
  -5   1  16       55.64       36.31       11.22 o
  -4   1  16      265.48      236.88       23.63 o
  -3   1  16       12.84       14.70        7.96 o
  -2   1  16        0.94        1.07        3.71 o
  -1   1  16      229.11      218.25       20.14 o
   0   1  16      113.28      101.82       11.86 o
   1   1  16      203.85      209.35       18.91 o
   2   1  16       80.47       85.18       14.44 o
   3   1  16       -0.60       18.48        2.79 o
   4   1  16       38.80       30.03        9.97 o
  -5   2  16      284.20      276.72       25.66 o
  -4   2  16       87.66       74.11       13.25 o
  -3   2  16       29.18       24.52       12.32 o
  -2   2  16      323.57      359.49       34.23 o
  -1   2  16        7.15        3.00        5.93 o
   0   2  16      114.71      106.44       12.00 o
   1   2  16       25.06       26.81        7.35 o
   2   2  16       96.70      108.60       15.43 o
   3   2  16       12.36       21.99        8.06 o
   4   2  16       16.82       19.16        7.27 o
  -4   3  16      459.89      441.18       36.15 o
  -3   3  16      179.14      174.46       18.92 o
  -2   3  16      384.35      427.09       38.30 o
  -1   3  16       11.70       10.85        6.64 o
   0   3  16       12.16        6.10        7.01 o
   1   3  16      558.58      473.70       41.37 o
   2   3  16      220.85      204.66       20.04 o
   3   3  16      167.24      116.53       17.17 o
  -4   4  16        2.16        4.99       10.42 o
  -3   4  16       76.60       88.70       16.10 o
  -2   4  16        1.59        4.15       13.13 o
  -1   4  16       44.28       48.87       12.91 o
   0   4  16      218.05      209.47       19.44 o
   1   4  16      155.20      179.51       15.80 o
   2   4  16       11.66       17.63        6.06 o
   3   4  16      100.38      109.53       13.10 o
  -4   5  16        3.65        2.92       17.25 o
  -3   5  16       95.68       94.49       18.42 o
  -2   5  16       -2.40        0.10       15.33 o
  -1   5  16       88.28       95.23       17.04 o
   0   5  16       71.94       64.67       11.06 o
   1   5  16      147.18      129.29       19.65 o
   2   5  16        6.11       23.50        9.33 o
   3   5  16        5.75        0.70       16.23 o
  -4   6  16       87.30       82.76       18.79 o
  -3   6  16      137.41      118.17       22.43 o
  -2   6  16       77.77       71.85       16.78 o
  -1   6  16      260.21      180.10       39.18 o
   0   6  16      649.50      774.54       47.32 o
   1   6  16       -5.48        0.12       14.61 o
   2   6  16      100.84      134.44       13.01 o
   3   6  16      104.69       88.41       13.89 o
  -3   7  16      115.37      102.30       20.89 o
  -2   7  16       -2.70        0.36       20.06 o
  -1   7  16      125.46      150.30       24.51 o
   0   7  16       79.48       93.70       15.74 o
   1   7  16       42.48       23.82       12.12 o
   2   7  16       -0.34        2.80        3.48 o
  -3   8  16       37.09       20.33       14.34 o
  -2   8  16       12.76        0.16       13.12 o
  -1   8  16       29.42       17.67       14.32 o
   0   8  16       58.45       98.11       13.58 o
   1   8  16       29.93       15.38       10.54 o
   2   8  16       17.91       24.96        8.12 o
  -2   9  16       -5.03       12.24       37.24 o
  -1   9  16       65.43       65.97       19.71 o
   0   9  16        6.41        0.81       18.21 o
   1   9  16       24.86        3.18       11.08 o
  -1  10  16       13.60       18.45       14.14 o
   0  10  16       43.44       27.23       22.59 o
  -2 -10  17       -1.60        5.83        9.23 o
  -1 -10  17      161.35      129.79       21.60 o
   0 -10  17        4.61        0.14       48.16 o
   1 -10  17       59.32       58.73       24.62 o
  -2  -9  17        0.78        1.25        3.59 o
  -1  -9  17       -2.04        0.10        9.07 o
   0  -9  17       19.29        7.27       17.73 o
   1  -9  17      138.22      126.06       20.20 o
   2  -9  17       -4.43        2.79       30.50 o
  -3  -8  17       77.15       58.11       11.84 o
  -2  -8  17       -1.38        0.04        7.68 o
  -1  -8  17      131.61      114.96       15.39 o
   0  -8  17       -7.31       21.10       16.48 o
   1  -8  17       34.15       32.45       12.10 o
   2  -8  17        7.97        3.27       11.38 o
  -3  -7  17       12.02       22.64        6.62 o
  -2  -7  17      110.42       83.28       13.85 o
  -1  -7  17       10.15        5.63       12.10 o
   0  -7  17      127.62       91.80       29.72 o
   1  -7  17       52.58       59.72       14.42 o
   2  -7  17       -4.85        2.71       30.87 o
  -4  -6  17       60.89       53.94       10.82 o
  -3  -6  17       13.90       23.06        7.82 o
  -2  -6  17       10.07        8.86        9.05 o
  -1  -6  17       26.90       17.14       17.56 o
   0  -6  17      129.00       86.79       18.88 o
   1  -6  17       22.14       15.76       11.62 o
   2  -6  17       61.53       44.01       16.90 o
   3  -6  17       29.15       18.02       12.29 o
  -4  -5  17       40.30       44.11        9.48 o
  -3  -5  17        6.35        0.14        9.36 o
  -2  -5  17      105.95      103.38       13.51 o
  -1  -5  17       35.35       48.82       19.47 o
   0  -5  17      441.81      441.77       42.24 o
   1  -5  17       30.92       15.58       12.28 o
   2  -5  17        5.87        9.94       25.14 o
   3  -5  17      525.42      434.37       50.45 o
  -4  -4  17      140.65      140.32       20.08 o
  -3  -4  17       41.30       32.60        9.01 o
  -2  -4  17      159.37      163.80       16.53 o
  -1  -4  17      289.93      327.52       48.47 o
   0  -4  17       55.45       61.10       13.12 o
   1  -4  17      195.74      170.86       29.72 o
   2  -4  17       14.65       17.97       11.30 o
   3  -4  17       15.10        7.82       11.27 o
  -4  -3  17        2.01        2.99       14.81 o
  -3  -3  17       24.06       25.97       11.22 o
  -2  -3  17       40.84       29.95        9.45 o
  -1  -3  17      190.05      186.46       22.38 o
   0  -3  17       41.16       66.11       12.21 o
   1  -3  17       14.53       11.46        9.16 o
   2  -3  17      -12.22        0.03        8.85 o
   3  -3  17       60.03       62.70       14.13 o
  -4  -2  17       56.76       50.85       11.11 o
  -3  -2  17       37.06       22.44       12.90 o
  -2  -2  17       42.15       27.13       13.06 o
  -1  -2  17      333.13      243.47       34.32 o
   0  -2  17      120.70      155.24       17.90 o
   1  -2  17       11.65       10.92        6.52 o
   2  -2  17       17.02       22.21        7.96 o
   3  -2  17       11.68        9.77       10.80 o
  -4  -1  17       53.44       51.03       11.00 o
  -3  -1  17        6.19        5.44        6.55 o
  -2  -1  17      169.24      154.02       17.96 o
  -1  -1  17      237.80      200.75       21.66 o
   0  -1  17        1.02       18.51        7.18 o
   1  -1  17       53.00       53.13       10.08 o
   2  -1  17       63.71       52.31       10.88 o
   3  -1  17      202.78      196.88       25.19 o
  -4   0  17       95.38       93.65       13.81 o
  -3   0  17       66.13       53.59       11.44 o
  -2   0  17      514.49      481.49       49.63 o
  -1   0  17       26.60       16.00        8.40 o
   0   0  17       93.23       71.01       12.64 o
   1   0  17      666.17      570.44       49.16 o
   2   0  17      348.82      320.00       36.19 o
   3   0  17       56.59       39.61       14.08 o
  -4   1  17       10.58       16.38        8.43 o
  -3   1  17       -5.55        7.75       20.56 o
  -2   1  17       20.10       34.17       10.15 o
  -1   1  17      163.51      252.19       21.98 o
   0   1  17      312.52      277.86       30.60 o
   1   1  17       27.92       28.33        8.19 o
   2   1  17        0.21        0.20        3.74 o
   3   1  17      -16.54        1.51        7.95 o
  -4   2  17       42.98       30.86       10.79 o
  -3   2  17       13.58       19.29        7.46 o
  -2   2  17      586.89      528.87       56.09 o
  -1   2  17      172.06      187.09       17.48 o
   0   2  17       68.96       71.87       10.65 o
   1   2  17       21.21       26.89        7.76 o
   2   2  17       18.21        9.78        9.63 o
   3   2  17       26.96       23.76       10.77 o
  -4   3  17        9.51       29.88       11.32 o
  -3   3  17       -1.62        1.13       11.98 o
  -2   3  17        1.77        3.88       12.23 o
  -1   3  17       25.32       30.89        9.53 o
   0   3  17        6.69        5.13        7.33 o
   1   3  17      201.85      170.08       19.27 o
   2   3  17        0.12        7.14        3.46 o
   3   3  17       12.00        2.34        8.92 o
  -4   4  17       39.15       14.20       14.23 o
  -3   4  17       41.82       32.85       13.47 o
  -2   4  17       88.40      116.23       17.10 o
  -1   4  17        8.18       16.84       16.41 o
   0   4  17        9.37        9.32        7.76 o
   1   4  17        2.42        0.79        7.61 o
   2   4  17       44.31       42.41       12.07 o
   3   4  17       39.64       19.11        9.78 o
  -3   5  17       40.38       34.44       13.93 o
  -2   5  17       18.87       25.77       11.71 o
  -1   5  17       45.06       34.49       16.36 o
   0   5  17        2.00        0.56       11.89 o
   1   5  17       48.02       34.23       12.34 o
   2   5  17        8.36        8.95        8.68 o
  -3   6  17       44.13       11.88       14.99 o
  -2   6  17       -3.74        1.02       15.82 o
  -1   6  17       17.38        1.47       12.70 o
   0   6  17       57.32       52.78       10.77 o
   1   6  17        3.95        7.35       13.82 o
   2   6  17       15.67        4.48       10.47 o
  -3   7  17       80.38       64.36       18.11 o
  -2   7  17      105.60      122.80       19.03 o
  -1   7  17      -12.52        4.73        9.95 o
   0   7  17       49.82       67.53       13.49 o
   1   7  17       10.78       32.06        9.29 o
   2   7  17       35.59       30.49       19.29 o
  -2   8  17        6.95       11.44       14.32 o
  -1   8  17      420.72      329.11       57.64 o
   0   8  17      -32.17        0.57       12.46 o
   1   8  17       27.20       19.29       11.65 o
  -1   9  17       80.35       85.63       21.87 o
   0   9  17      -12.28        1.66       14.62 o
  -1  -9  18      110.60      100.71       30.26 o
   0  -9  18       41.58       23.65       21.63 o
  -2  -8  18       21.11       27.42       10.41 o
  -1  -8  18       54.34       68.70       23.25 o
   0  -8  18       28.64       12.31       20.61 o
   1  -8  18       14.26        9.69       12.73 o
  -3  -7  18       25.70        2.33       17.85 o
  -2  -7  18        1.42        0.22        8.96 o
  -1  -7  18       -3.36        5.37       33.82 o
   0  -7  18        0.84        6.69        4.54 o
   1  -7  18       -1.68        1.01       10.74 o
   2  -7  18       -6.05        0.74        9.77 o
  -3  -6  18       18.69       22.59        8.28 o
  -2  -6  18        9.97       17.99        9.29 o
  -1  -6  18       11.92       18.98       15.64 o
   0  -6  18      185.44      205.11       23.40 o
   1  -6  18       49.85       54.31       15.34 o
   2  -6  18        1.56        1.57       10.47 o
  -3  -5  18       49.97       29.00       10.64 o
  -2  -5  18       -5.01        0.69       15.15 o
  -1  -5  18       37.03       29.11       20.43 o
   0  -5  18       15.85       26.57        7.45 o
   1  -5  18        3.71        1.19       24.81 o
   2  -5  18        3.59       19.95       25.88 o
  -3  -4  18        2.74        0.43       14.98 o
  -2  -4  18      100.60       85.05       13.22 o
  -1  -4  18      128.70      123.33       30.74 o
   0  -4  18       18.36        9.29        9.87 o
   1  -4  18      424.44      389.25       54.76 o
   2  -4  18       28.82       45.48       11.31 o
  -3  -3  18      242.06      238.48       28.53 o
  -2  -3  18      429.33      370.60       33.02 o
  -1  -3  18      309.34      315.48       51.53 o
   0  -3  18      175.13      130.85       22.37 o
   1  -3  18        8.99        7.26        9.23 o
   2  -3  18       -5.29        6.30       12.42 o
  -4  -2  18      207.48      182.53       21.27 o
  -3  -2  18       15.62        4.35        8.91 o
  -2  -2  18      392.50      405.77       61.23 o
  -1  -2  18      445.05      448.43       44.12 o
   0  -2  18      230.04      153.64       27.28 o
   1  -2  18        1.14        6.79        7.06 o
   2  -2  18        7.87       19.24        9.94 o
   3  -2  18      182.62      137.88       24.41 o
  -4  -1  18        6.91       13.33        8.76 o
  -3  -1  18       15.90        4.77        8.47 o
  -2  -1  18       78.40      107.29       16.03 o
  -1  -1  18       48.89       61.94        9.97 o
   0  -1  18      339.04      312.28       28.88 o
   1  -1  18        2.82        1.02       11.11 o
   2  -1  18       13.45       16.78        9.99 o
   3  -1  18       32.86       16.70       12.61 o
  -4   0  18       22.43       17.18        9.77 o
  -3   0  18       27.84       36.84        9.76 o
  -2   0  18      359.70      396.33       37.94 o
  -1   0  18      286.53      269.96       25.13 o
   0   0  18        4.10        0.11       13.22 o
   1   0  18        4.05        0.26       12.67 o
   2   0  18       21.48       29.95       12.09 o
   3   0  18        4.61       26.29       46.50 o
  -4   1  18      218.33      234.21       41.76 o
  -3   1  18        2.64        0.73       14.26 o
  -2   1  18      107.73      129.55       18.50 o
  -1   1  18       92.77       73.53       13.50 o
   0   1  18       61.86       75.26       12.47 o
   1   1  18       26.34       11.64        8.45 o
   2   1  18       16.27       19.53        8.18 o
  -3   2  18       -7.85        0.43       11.35 o
  -2   2  18       88.19      107.64       17.35 o
  -1   2  18       12.02        7.05        7.37 o
   0   2  18       47.39       30.98       11.07 o
   1   2  18       -3.71        0.30       12.87 o
   2   2  18      123.18       90.59       19.65 o
  -3   3  18       -2.46        3.09       13.00 o
  -2   3  18       55.39       62.42       15.62 o
  -1   3  18        3.40        0.32       10.86 o
   0   3  18       47.33       46.06       10.96 o
   1   3  18      179.92      199.00       18.31 o
   2   3  18       47.15       19.87       13.01 o
  -3   4  18       12.10       26.67       12.05 o
  -2   4  18        3.95        2.43       17.97 o
  -1   4  18      130.31      111.03       27.02 o
   0   4  18       10.62        6.78        9.96 o
   1   4  18       61.29       68.14       13.17 o
   2   4  18       70.88       99.49       15.19 o
  -3   5  18        6.14        0.22       13.05 o
  -2   5  18       14.53        7.60       12.04 o
  -1   5  18       35.89       67.05       16.36 o
   0   5  18       51.71       53.92       10.37 o
   1   5  18      498.28      436.46       48.00 o
  -2   6  18       12.85        3.96       12.23 o
  -1   6  18        3.65       11.04       32.45 o
   0   6  18      132.61      125.13       15.61 o
   1   6  18       14.74        7.32        9.03 o
  -1   7  18       -1.08        8.63        8.76 o
   0   7  18       32.29        5.80       19.89 o
  -1  -7  19      266.80      171.41       47.57 o
   0  -7  19        2.88        5.38       35.78 o
  -2  -6  19        4.76        0.10       20.24 o
  -1  -6  19      233.13      260.60       43.02 o
   0  -6  19       -7.19        4.31       15.58 o
   1  -6  19       21.57       17.24       12.70 o
  -2  -5  19       70.10       67.05       24.80 o
  -1  -5  19       52.90       56.43       22.05 o
   0  -5  19       10.07       15.60        9.98 o
   1  -5  19       13.06        6.18       11.68 o
  -2  -4  19      -10.84        0.03       14.68 o
  -1  -4  19      113.06      119.37       30.50 o
   0  -4  19       48.95       44.22       14.20 o
   1  -4  19      160.93      120.72       27.20 o
  -3  -3  19       23.73       18.90        9.59 o
  -2  -3  19       14.68        5.82       18.63 o
  -1  -3  19       50.21       33.89       22.95 o
   0  -3  19      134.93      129.17       20.50 o
   1  -3  19      120.01      100.22       23.37 o
   2  -3  19      203.37      159.70       20.74 o
  -3  -2  19      108.43       81.41       15.57 o
  -2  -2  19        4.43       27.71       17.63 o
  -1  -2  19       47.03       41.98       15.09 o
   0  -2  19        9.05        0.03       12.63 o
   1  -2  19      153.59      130.56       19.76 o
   2  -2  19      105.18       61.37       18.57 o
  -3  -1  19       16.46       15.92        9.63 o
  -2  -1  19      199.49      176.28       26.12 o
  -1  -1  19      318.53      276.01       27.86 o
   0  -1  19      246.43      209.75       26.40 o
   1  -1  19        5.69        0.00       16.62 o
   2  -1  19       -2.31        3.87       21.13 o
  -3   0  19      131.81      170.70       21.85 o
  -2   0  19       14.20        1.49       13.96 o
  -1   0  19      209.46      195.63       20.92 o
   0   0  19       -0.63        2.39        4.68 o
   1   0  19       98.70       97.35       13.80 o
   2   0  19        8.51        3.85       10.90 o
  -3   1  19      105.45      122.86       18.99 o
  -2   1  19        5.93        4.16       25.36 o
  -1   1  19       99.28      108.23       14.10 o
   0   1  19       98.44      115.58       15.44 o
   1   1  19      181.12      138.58       19.05 o
   2   1  19       10.66        1.04       10.73 o
  -3   2  19       45.48       30.53       22.29 o
  -2   2  19        2.10        2.49       11.97 o
  -1   2  19      667.15      649.33       48.36 o
   0   2  19        5.03        6.66       17.13 o
   1   2  19        4.67        2.28       13.75 o
  -2   3  19      214.23      301.27       28.17 o
  -1   3  19        7.49        8.86       13.06 o
   0   3  19       47.99       44.04       12.02 o
   1   3  19       24.51       24.02       10.82 o
  -2   4  19       13.84        8.51       12.06 o
  -1   4  19      128.94      168.93       27.32 o
   0   4  19       77.62       62.96       14.37 o
   1   4  19       -1.11        0.72       10.15 o
  -1   5  19      112.88      102.47       26.00 o
   0   5  19       18.24       14.13        9.97 o
  -1  -4  20      -14.14        2.61       17.44 o
   0  -4  20       14.20        8.31       11.74 o
  -1  -3  20       91.07       73.54       28.58 o
   0  -3  20       -5.21        1.25       36.07 o
  -1  -2  20       -0.36        2.69        5.20 o
   0  -2  20      479.26      354.79       61.41 o
  -2  -1  20      147.54      149.62       23.54 o
  -1  -1  20       25.28       36.72       13.95 o
   0  -1  20      129.81      101.14       18.41 o
  -1   0  20        1.10        2.11        7.00 o
   0   0  20       16.87        8.35        9.69 o
  -1   1  20       40.10       26.10       11.39 o
   0   1  20      215.00      196.88       24.72 o
  -1   2  20      214.61      219.52       24.81 o
   0   2  20      112.94       98.54       22.47 o
